# Supplementary material for: First-Generation Versus Second-Generation Drug-Eluting Stents in Coronary Chronic Total Occlusions: Two-Year Results of a Multicenter Registry
Source: PLoS One. 2016 Jun 17;11(6):e0157549. doi: 10.1371/journal.pone.0157549 (PMC4912116; doi:10.1371/journal.pone.0157549)
Supplement: S1 Dataset — It includes data of CTO patients with file format of Microsoft Excel. (XLSX) [file pone.0157549.s001.xlsx]

## Sheet: CTO_DES
Firstvs2nd	Aspirin	Clopidogrel	Ticlopidine	Statin	Bblocker	CCB	ACEi	ARB	ACEIARB	Diureticsspiro	Diureticsother	Nitrate	Sex	Age	DM	HTN	Cur_smoking	CRF	Dyslipidemia	HxPCI	HxCABG	HxMI	HxCVA	HxPAD	FHxCAD	BluntStump	BridgeColla	Calcification	Colla_flow	cRCA	cLAD	cLCx	cLM	MultiCTO	CTO_No	PtoMlocation_CTO	BranchedCTO	Totalapproach	CTO_approach	Alldeath	CVdeath	cardiacdeath	noncardiacdeath	MI	CDMI	CVA	TLRPCI	TVRPCI	nonTVRPCI
1	1	1	0	1	1	0	0	1	1	0	0	0	1	74	0	1	0	0	0	0	0	0	0	0	0	0	1	0	3	1	0	0	0	0	1	1	0	44	18	0	0	0	0	0	0	0	0	0	0
1	1	1	0	1	1	0	1	0	1	0	0	0	1	64	0	1	0	0	0	0	0	0	0	0	0	0	1	0	3	0	1	0	0	0	1	1	0	51	51	0	0	0	0	0	0	0	0	0	0
1	1	1	0	1	1	1	0	1	1	0	0	0	1	67	1	1	0	0	1	0	0	0	1	0	0	1	0	0	2	0	1	0	0	0	1	1	0	34	34	0	0	0	0	0	0	0	1	1	0
1	1	1	0	1	1	0	0	0	0	0	0	1	1	49	1	1	0	0	0	0	0	0	0	0	1	0	0	0	2	0	1	0	0	0	1	1	0	52	34	0	0	0	0	0	0	0	1	1	0
1	1	1	0	1	1	0	0	1	1	0	1	0	0	77	0	1	0	0	1	0	0	0	0	0	1	0	0	0	3	0	1	0	0	0	1	1	0	82	51	0	0	0	0	0	0	0	0	0	0
1	1	1	0	1	1	1	1	0	1	0	1	0	1	65	1	1	1	1	0	1	0	1	0	0	1	0	0	0	2	1	0	1	0	1	2	0	0	31	31	1	1	0	1	0	0	1	0	0	0
1	1	1	0	1	1	1	0	0	0	0	0	0	0	61	1	1	0	0	1	0	0	0	0	0	0	0	0	0	2	0	1	0	0	0	1	1	0	34	34	0	0	0	0	0	0	0	0	0	0
1	1	1	0	1	0	1	0	1	1	0	0	0	1	55	1	1	1	0	1	0	0	0	0	0	0	0	0	0	2	1	0	0	0	0	1	1	0	44	18	0	0	0	0	0	0	0	0	0	0
1	1	1	0	1	0	0	0	0	0	0	0	0	1	56	0	1	0	0	0	0	0	0	0	0	0	1	0	1	2	1	1	0	0	1	2	1	0	83	52	0	0	0	0	0	0	0	0	0	0
1	1	1	0	1	1	1	0	1	1	0	1	0	1	66	0	1	0	0	0	0	0	0	1	0	0	0	0	0	2	0	1	0	0	0	1	1	0	64	51	0	0	0	0	0	0	0	0	0	0
1	1	1	0	1	0	0	0	1	1	0	0	0	1	54	0	0	0	0	1	0	0	0	0	0	0	0	1	0	2	0	1	0	0	0	1	1	0	69	51	0	0	0	0	0	0	0	0	0	0
1	1	1	0	1	0	1	0	1	1	0	1	0	1	44	1	1	1	0	0	0	0	0	0	0	0	1	0	0	2	1	0	0	0	0	1	0	0	31	18	0	0	0	0	0	0	0	0	0	0
1	1	1	0	1	1	0	0	1	1	0	0	0	1	41	1	0	0	0	1	0	0	0	0	0	1	0	1	0	3	1	0	0	0	0	1	1	0	83	18	0	0	0	0	0	0	0	0	0	0
1	1	1	0	1	1	0	0	0	0	0	0	0	1	41	0	0	1	0	1	0	0	0	0	0	0	1	1	0	2	0	1	1	0	1	2	1	0	70	70	0	0	0	0	0	0	0	0	0	0
1	1	1	0	1	1	0	0	0	0	0	0	0	1	77	1	0	0	0	0	1	0	0	0	0	0	0	1	0	3	1	0	1	0	1	2	1	0	31	31	0	0	0	0	0	0	0	0	0	1
1	1	1	0	1	1	1	0	1	1	0	1	1	1	67	0	1	0	0	0	0	0	0	0	0	0	1	0	0	3	0	0	1	0	0	1	0	1	52	18	0	0	0	0	0	0	0	0	0	0
1	1	1	0	1	1	0	0	0	0	0	1	1	0	66	0	0	0	0	0	1	0	0	0	0	0	1	0	0	2	1	0	0	0	0	1	1	0	52	18	0	0	0	0	0	0	0	0	0	0
1	1	1	0	1	0	0	1	0	1	0	0	0	1	40	0	0	0	0	1	1	0	1	0	0	0	0	0	0	1	0	1	0	0	0	1	1	0	56	51	0	0	0	0	0	0	0	0	0	0
1	1	1	0	1	1	1	0	0	0	0	0	0	1	58	0	0	0	0	0	0	0	0	0	0	0	1	0	0	1	0	1	0	0	0	1	1	0	47	34	0	0	0	0	0	0	0	0	0	0
1	1	1	0	1	1	0	0	1	1	0	0	0	1	47	0	1	0	0	0	0	0	0	0	0	1	0	0	0	3	1	0	0	0	0	1	0	1	69	18	0	0	0	0	0	0	0	0	0	0
1	1	1	0	1	1	0	0	0	0	0	0	0	1	52	0	0	0	0	0	0	0	0	0	0	0	1	0	0	3	0	1	0	0	0	1	1	0	51	51	0	0	0	0	0	0	0	0	0	0
1	1	1	0	1	1	0	0	0	0	0	0	0	0	66	0	1	0	0	0	0	0	0	1	0	0	0	1	1	3	1	0	0	0	0	1	1	0	69	18	0	0	0	0	0	0	0	0	0	0
1	1	1	0	1	1	1	0	1	1	0	0	0	1	72	1	0	1	0	0	0	0	0	0	0	1	1	1	1	3	0	1	0	0	0	1	1	0	51	51	0	0	0	0	0	0	0	0	0	0
1	1	1	0	1	1	0	0	1	1	0	0	0	0	77	0	0	0	0	0	0	0	0	0	0	0	1	0	1	2	0	1	0	0	0	1	1	0	51	51	0	0	0	0	0	0	0	0	0	1
1	1	1	0	1	1	1	0	0	0	0	0	0	1	61	0	1	0	1	0	0	0	0	0	0	0	0	0	0	2	0	1	1	0	1	2	1	0	52	52	0	0	0	0	0	0	0	0	0	0
1	1	1	0	1	0	1	1	0	1	0	0	0	1	48	0	1	1	0	1	0	0	0	0	0	1	1	0	0	2	0	1	0	0	0	1	1	0	34	34	0	0	0	0	0	0	0	0	0	0
1	1	1	0	1	0	1	0	1	1	0	0	1	0	72	0	0	0	0	0	0	0	0	0	0	0	1	1	0	2	0	1	0	0	0	1	1	0	51	51	0	0	0	0	0	0	0	0	0	0
1	1	1	0	1	0	1	0	1	1	0	1	0	1	68	0	1	0	1	0	0	0	0	1	0	0	1	0	0	3	0	1	0	0	0	1	1	0	87	51	0	0	0	0	0	0	0	0	0	0
1	1	1	0	1	0	0	1	1	1	0	0	0	1	55	1	1	0	0	1	0	0	0	0	0	1	0	0	1	2	1	0	0	0	0	1	1	0	31	18	0	0	0	0	0	0	0	0	0	1
1	1	1	0	0	1	1	0	1	1	0	1	1	1	49	1	1	1	0	1	0	0	0	0	0	1	0	0	0	3	0	1	1	0	1	2	1	0	65	52	0	0	0	0	0	0	0	0	0	0
1	1	1	0	0	0	0	1	0	1	0	0	0	1	54	0	0	1	0	1	0	0	1	0	0	1	1	1	0	2	1	0	1	0	1	2	1	0	100	49	0	0	0	0	0	0	0	1	1	1
1	1	1	0	0	0	0	0	0	0	0	0	0	1	54	0	0	0	0	0	0	0	0	0	0	0	0	0	0	2	0	1	1	0	1	2	1	0	87	87	0	0	0	0	0	0	0	0	0	0
1	1	1	0	0	1	1	0	1	1	0	0	0	1	72	0	1	0	0	0	0	0	0	0	0	0	0	1	0	2	1	0	0	0	0	1	1	0	83	18	0	0	0	0	0	0	0	0	0	0
1	1	1	0	0	0	0	0	1	1	0	0	0	0	71	0	0	0	0	0	1	0	1	0	0	0	0	0	0	2	0	1	0	0	0	1	1	0	51	51	0	0	0	0	0	0	0	0	0	0
1	1	1	0	0	1	0	0	0	0	0	0	0	1	69	0	1	0	0	1	0	0	0	0	0	0	1	0	0	3	0	1	1	0	1	2	0	1	52	52	0	0	0	0	0	0	0	0	0	0
1	1	1	0	1	1	0	0	1	1	0	0	0	1	49	0	0	0	0	1	0	0	0	0	0	0	1	0	0	2	1	0	1	0	1	2	1	0	100	49	0	0	0	0	0	0	0	0	0	0
1	0	1	0	0	0	0	0	0	0	0	0	0	1	61	0	1	1	0	0	0	0	0	0	0	0	0	1	0	3	1	0	0	0	0	1	1	0	18	18	0	0	0	0	0	0	0	0	0	0
1	0	1	0	0	0	0	0	0	0	0	0	0	1	65	1	0	0	0	1	0	0	0	0	0	0	0	0	0	2	1	0	1	0	1	2	1	0	49	49	0	0	0	0	0	0	0	0	0	0
1	1	1	0	1	1	0	1	0	1	0	0	1	1	52	0	0	1	0	1	0	0	0	0	0	1	0	0	0	2	0	1	1	0	1	2	1	0	52	52	0	0	0	0	0	0	0	1	1	0
1	1	1	0	1	1	0	1	0	1	0	0	1	1	37	0	0	1	0	1	0	0	0	0	0	0	0	0	1	2	1	0	0	0	0	1	1	0	69	18	0	0	0	0	0	0	0	0	0	0
1	1	1	0	1	1	0	1	0	1	0	0	1	1	46	1	0	1	0	1	0	0	0	0	0	1	1	0	0	2	0	1	0	0	0	1	1	0	69	51	0	0	0	0	0	0	0	0	0	0
1	1	1	0	1	1	1	0	0	0	0	0	1	1	66	0	1	0	0	0	0	0	0	0	0	0	0	1	0	2	0	1	1	0	1	2	1	0	82	69	0	0	0	0	0	0	0	0	0	0
1	1	1	0	1	0	0	0	1	1	0	1	0	0	57	1	1	0	0	1	0	0	0	0	0	0	1	0	0	2	0	1	0	0	0	1	1	0	51	51	0	0	0	0	0	0	0	0	0	0
1	1	1	0	1	1	0	0	0	0	0	0	0	0	71	0	0	0	0	0	0	0	0	0	0	0	0	1	0	2	0	1	0	0	0	1	1	0	69	51	0	0	0	0	0	0	0	0	0	0
1	1	1	0	1	0	0	1	0	1	0	0	0	1	34	0	1	1	0	1	0	0	0	0	0	0	0	1	0	3	1	1	0	0	1	2	1	0	100	69	0	0	0	0	0	0	0	1	1	0
1	1	1	0	1	1	0	0	1	1	0	0	1	1	72	1	1	0	0	1	1	0	1	0	0	0	1	1	0	2	1	0	0	0	0	1	1	0	62	18	0	0	0	0	0	0	0	0	0	1
1	1	1	0	1	1	0	1	0	1	0	0	0	0	63	0	1	0	0	0	0	0	0	0	0	0	1	0	0	3	0	0	1	0	0	1	1	0	87	36	0	0	0	0	0	0	0	0	0	0
1	1	1	0	0	1	0	0	1	1	0	0	0	1	76	1	1	0	0	0	0	0	0	0	0	0	1	0	1	2	1	1	0	0	1	2	1	0	69	69	1	0	0	1	0	0	0	0	0	0
1	1	1	0	0	0	0	0	1	1	0	0	1	1	52	1	1	1	0	1	0	0	0	0	0	0	0	1	0	2	0	1	0	0	0	1	1	0	34	34	0	0	0	0	0	0	0	0	0	0
1	1	1	0	1	1	0	0	0	0	0	0	0	1	51	0	0	1	0	0	1	0	0	0	0	0	0	0	0	3	0	1	0	0	0	1	1	0	51	51	0	0	0	0	0	0	0	0	0	0
1	1	1	0	1	0	0	0	0	0	0	0	0	1	54	0	1	1	0	1	0	0	1	0	0	0	1	0	0	2	0	1	0	0	0	1	1	0	34	34	0	0	0	0	0	0	0	1	1	0
1	1	1	0	0	1	0	1	0	1	0	0	0	1	63	0	1	0	0	0	0	0	0	0	0	0	1	0	1	1	0	1	0	0	0	1	1	0	34	34	0	0	0	0	0	0	0	0	0	0
1	1	1	0	0	0	0	1	0	1	0	0	0	1	87	1	1	0	0	0	0	0	1	0	0	0	1	0	1	2	0	1	1	0	1	2	1	0	66	53	0	0	0	0	0	0	0	0	0	1
1	1	1	0	1	0	0	0	0	0	1	1	1	1	69	1	1	0	1	0	0	0	0	1	0	0	1	1	1	3	1	1	0	0	1	2	1	0	82	69	1	0	0	1	0	0	0	0	0	0
1	1	1	0	1	0	0	0	1	1	0	1	1	1	70	1	0	1	0	0	0	0	0	0	0	0	1	0	0	3	0	1	0	0	0	1	1	0	34	34	0	0	0	0	0	0	0	0	0	0
1	0	1	0	1	0	0	1	0	1	0	0	1	1	47	0	0	1	0	0	0	0	1	0	0	0	1	0	0	2	1	0	0	0	0	1	1	0	18	18	0	0	0	0	0	0	0	0	0	0
1	1	1	0	0	1	0	0	1	1	0	0	0	1	70	1	0	0	0	0	0	0	0	0	0	0	1	0	0	2	0	1	0	0	0	1	1	0	87	51	0	0	0	0	0	0	0	1	1	0
1	1	1	0	1	1	0	0	1	1	1	1	0	0	70	1	1	1	0	1	0	0	0	0	1	0	1	1	0	1	1	0	0	0	0	1	1	0	18	18	0	0	0	0	0	0	0	0	0	0
1	1	1	0	1	0	0	0	1	1	0	1	0	0	66	1	0	0	0	1	0	0	0	0	0	0	0	1	0	2	1	0	0	0	0	1	1	0	31	18	1	1	1	0	0	1	0	0	0	0
1	1	1	0	1	1	0	0	0	0	0	0	0	1	58	1	1	1	0	0	0	0	0	0	0	0	0	0	0	0	1	0	0	0	0	1	0	0	18	18	0	0	0	0	0	0	1	0	0	0
1	1	1	0	1	1	0	0	1	1	0	1	0	1	49	0	1	0	0	1	0	0	0	0	0	0	1	0	0	3	0	0	1	0	0	1	0	1	31	18	0	0	0	0	0	0	0	0	0	0
1	1	1	0	1	1	0	0	1	1	0	1	0	1	66	1	1	0	0	0	0	0	0	0	0	0	0	1	0	3	0	0	1	0	0	1	1	0	36	36	0	0	0	0	0	0	0	0	0	0
1	1	1	0	1	1	1	0	1	1	0	1	0	1	47	0	1	1	0	0	0	0	0	0	0	0	0	1	0	3	1	0	1	0	1	2	0	0	31	31	0	0	0	0	0	0	0	0	0	0
1	1	1	0	0	0	1	0	0	0	0	0	0	0	60	1	1	0	0	0	0	0	0	0	0	0	1	0	0	2	1	0	0	0	0	1	1	0	18	18	0	0	0	0	0	0	0	0	0	0
1	1	1	0	0	1	0	0	0	0	0	0	0	1	68	1	1	0	0	0	1	0	1	1	0	0	1	0	0	1	1	0	1	0	1	2	1	0	31	31	1	0	0	1	0	0	0	0	0	0
1	1	1	0	1	0	0	1	0	1	1	0	0	0	76	1	1	0	0	1	0	0	0	0	0	0	0	0	1	1	1	0	0	0	0	1	1	0	18	18	1	1	1	0	0	1	0	0	0	0
1	1	1	0	1	1	0	0	0	0	0	0	1	1	57	0	0	1	0	0	0	0	0	0	0	0	0	0	0	2	0	0	1	0	0	1	0	1	31	18	0	0	0	0	0	0	0	0	0	0
1	1	1	0	1	1	0	0	1	1	0	0	0	0	74	0	1	1	0	0	0	0	0	0	0	0	0	1	0	2	1	0	1	0	1	2	1	0	49	49	0	0	0	0	0	0	0	0	0	0
1	1	1	0	1	1	1	0	0	0	0	0	0	1	52	0	0	1	0	0	1	0	1	0	0	1	0	0	0	3	1	0	1	0	1	2	0	1	49	49	0	0	0	0	0	0	0	0	0	0
1	1	1	0	1	0	0	0	0	0	0	0	0	1	71	0	0	1	0	0	1	0	0	0	0	0	1	0	0	2	1	0	0	0	0	1	1	0	18	18	0	0	0	0	0	0	0	0	0	0
1	1	0	0	1	1	0	1	0	1	0	0	1	1	61	1	1	1	0	0	0	0	0	1	0	0	0	0	0	1	1	0	1	0	1	2	1	1	31	31	1	1	1	0	1	1	0	0	0	0
1	1	1	0	1	1	0	0	1	1	1	1	0	1	57	0	0	1	0	0	1	0	0	0	0	0	0	0	0	1	0	1	0	0	0	1	1	0	34	34	0	0	0	0	0	0	0	0	0	0
1	1	1	0	1	1	0	0	1	1	0	0	0	1	63	1	0	1	0	0	1	0	1	0	0	0	1	0	0	1	1	1	0	0	1	2	1	0	52	52	1	1	1	0	1	1	0	0	0	0
1	1	1	0	1	1	0	0	0	0	0	0	1	1	56	0	1	0	0	0	0	0	0	0	0	0	1	0	0	3	1	0	0	0	0	1	0	0	100	18	0	0	0	0	0	0	0	0	0	0
1	1	1	0	1	1	0	1	0	1	0	0	0	1	57	1	0	1	0	1	0	0	1	0	0	0	0	0	1	2	0	1	0	0	0	1	1	0	51	51	0	0	0	0	0	0	0	0	0	0
1	1	1	0	1	1	1	1	0	1	0	0	0	1	63	0	1	0	0	0	0	0	0	0	0	0	0	0	0	1	0	0	1	0	0	1	1	0	87	36	0	0	0	0	0	0	0	0	0	0
1	1	1	0	1	0	0	1	0	1	0	0	0	1	65	1	1	1	0	0	1	0	0	0	0	0	0	1	0	2	0	1	0	0	0	1	0	1	49	13	0	0	0	0	0	0	0	0	1	0
1	1	1	0	1	1	1	0	0	0	0	0	0	1	60	0	1	0	0	0	1	0	0	1	0	0	0	0	0	2	0	1	0	0	0	1	0	1	51	51	0	0	0	0	0	0	0	0	0	0
1	1	1	0	1	0	0	0	1	1	0	1	0	0	70	0	0	0	0	1	0	0	1	0	0	0	1	0	1	3	0	1	0	0	0	1	1	0	51	51	0	0	0	0	0	0	0	0	0	0
1	1	1	0	1	0	1	0	0	0	0	0	0	1	64	0	1	1	0	1	0	0	0	0	0	0	1	1	0	2	1	0	0	0	0	1	1	0	82	18	0	0	0	0	0	0	0	0	0	0
1	1	1	0	1	0	0	0	1	1	0	1	0	1	48	0	0	0	0	1	0	0	0	0	0	1	0	1	0	1	0	0	1	0	0	1	0	1	31	18	0	0	0	0	0	0	0	0	0	0
1	1	1	0	1	1	0	0	1	1	0	0	0	1	66	0	0	0	0	1	0	0	1	0	0	0	0	1	0	1	1	0	0	0	0	1	1	0	69	18	0	0	0	0	0	0	0	0	0	0
1	1	1	0	1	1	0	0	1	1	0	1	0	1	66	1	0	0	0	0	0	0	1	0	0	0	1	0	0	3	0	0	1	0	0	1	0	1	52	18	0	0	0	0	0	0	0	0	0	0
1	1	1	0	1	0	0	0	1	1	0	1	0	1	67	0	1	0	0	0	0	0	1	0	0	0	1	0	1	3	0	0	1	0	0	1	1	1	52	18	0	0	0	0	0	0	0	0	0	0
1	1	1	0	1	0	1	1	0	1	0	0	0	1	83	1	0	0	0	1	0	0	1	0	0	0	0	1	0	2	1	0	0	0	0	1	0	0	69	18	1	0	0	1	0	0	0	0	0	0
1	1	1	0	1	0	1	0	1	1	0	0	0	1	87	0	0	0	0	0	0	0	1	0	0	0	0	1	0	3	1	1	0	0	1	2	1	0	82	69	1	0	0	1	0	0	0	0	0	0
1	1	1	0	1	1	0	1	0	1	0	0	0	1	67	1	1	0	0	0	0	0	0	0	0	0	1	0	0	1	1	0	0	0	0	1	0	1	64	13	0	0	0	0	0	0	0	0	0	0
1	1	1	0	1	0	0	0	1	1	0	0	0	1	76	0	0	0	0	1	0	0	1	0	0	0	0	0	0	2	0	0	1	0	0	1	1	0	87	36	0	0	0	0	0	0	0	0	0	1
1	1	1	0	1	1	0	0	1	1	0	1	1	1	67	0	1	0	0	0	1	0	1	1	0	1	0	0	0	2	0	0	1	0	0	1	1	0	70	36	0	0	0	0	0	0	0	0	0	0
1	1	1	0	1	0	1	0	0	0	0	0	0	1	46	1	1	0	0	1	0	0	0	0	0	0	0	1	0	3	1	0	0	0	0	1	0	0	69	18	0	0	0	0	0	0	0	0	0	0
1	1	1	0	1	0	0	0	1	1	0	0	0	1	61	1	1	0	0	0	0	0	0	0	0	0	1	0	0	3	1	0	0	0	0	1	0	0	83	18	0	0	0	0	0	0	0	0	0	0
1	1	1	0	1	1	1	0	1	1	0	1	0	1	48	1	1	0	0	0	0	0	0	0	0	0	1	0	0	2	0	0	1	0	0	1	1	0	70	36	0	0	0	0	0	0	0	0	1	0
1	1	1	0	1	1	0	0	0	0	0	0	0	1	72	0	1	0	0	0	0	0	0	0	1	0	1	0	0	1	0	0	1	0	0	1	1	0	49	36	0	0	0	0	0	0	0	0	0	1
1	1	1	0	1	0	1	0	1	1	0	0	0	1	75	0	1	0	0	0	1	0	0	0	0	0	1	0	0	2	0	0	1	0	0	1	1	0	83	36	0	0	0	0	0	0	1	0	0	0
1	1	1	0	1	1	0	0	0	0	0	0	0	0	77	1	1	0	0	1	0	0	0	0	0	0	0	1	0	2	1	0	1	0	1	2	1	0	65	31	0	0	0	0	0	0	0	0	0	0
1	1	1	0	1	0	1	0	0	0	0	1	0	0	77	0	0	0	0	0	0	0	0	0	0	0	1	0	0	2	1	0	0	0	0	1	1	0	69	18	0	0	0	0	0	0	0	0	0	0
1	1	1	0	1	1	0	0	0	0	0	0	0	0	58	1	0	0	0	0	0	0	0	0	0	0	1	0	0	2	0	0	1	0	0	1	1	0	36	36	0	0	0	0	0	0	0	0	0	0
1	1	1	0	1	0	0	0	1	1	0	1	0	1	60	1	1	0	0	1	0	0	0	0	0	0	0	0	0	3	0	1	0	0	0	1	1	0	51	51	0	0	0	0	0	0	0	0	0	0
1	1	1	0	1	1	0	0	0	0	0	0	0	1	46	0	0	1	0	0	0	0	0	0	0	1	0	1	0	3	1	0	0	0	0	1	1	0	69	18	0	0	0	0	0	0	0	0	0	0
1	1	1	0	1	1	0	0	1	1	0	0	0	1	72	0	0	1	0	1	0	0	0	0	0	0	0	0	0	2	0	1	0	0	0	1	0	0	52	34	0	0	0	0	0	0	0	0	0	0
1	1	1	0	1	1	0	1	0	1	0	0	0	1	57	1	1	0	0	0	0	0	0	0	0	0	0	0	0	1	0	1	0	0	0	1	1	0	47	34	0	0	0	0	0	0	0	0	0	0
1	1	1	0	1	0	0	0	1	1	0	1	0	1	60	0	1	1	0	0	0	0	0	0	0	0	1	0	0	1	0	1	1	0	1	2	1	0	65	52	0	0	0	0	0	0	0	0	0	0
1	1	1	0	1	0	1	0	1	1	0	0	1	1	48	0	1	1	0	1	0	0	0	0	0	0	0	0	0	2	0	1	0	0	0	1	1	0	51	51	0	0	0	0	0	0	0	0	0	0
1	1	1	0	1	1	0	0	1	1	0	0	0	1	59	1	1	1	0	0	0	0	0	0	0	0	1	1	1	3	0	1	0	0	0	1	1	0	51	51	0	0	0	0	1	1	0	1	1	0
1	1	1	0	1	1	0	0	0	0	0	0	0	0	70	1	0	0	0	1	0	0	0	0	0	0	0	0	0	1	1	1	1	0	1	3	1	0	82	82	0	0	0	0	0	0	0	0	0	0
1	1	1	0	1	1	0	1	0	1	0	0	0	1	75	0	0	0	0	0	0	0	0	0	0	0	1	0	0	3	0	1	0	0	0	1	1	0	51	51	0	0	0	0	0	0	0	0	0	0
1	1	1	0	1	1	0	0	0	0	0	0	0	1	67	0	0	1	0	0	0	0	0	0	0	0	1	1	1	3	0	1	1	0	1	2	1	0	100	87	0	0	0	0	0	0	0	0	0	0
1	1	1	0	1	1	0	0	0	0	0	0	0	1	62	0	1	0	0	1	0	0	0	0	0	0	0	0	0	2	0	1	0	0	0	1	1	0	51	51	0	0	0	0	0	0	0	0	0	0
1	1	1	0	1	1	0	1	0	1	0	0	0	1	51	1	0	1	0	0	0	0	0	0	0	0	0	0	0	2	0	1	0	0	0	1	1	0	51	51	0	0	0	0	0	0	0	0	0	0
1	1	1	0	1	1	0	1	0	1	0	0	0	1	44	0	0	0	0	0	0	0	0	0	0	1	1	1	0	1	0	1	0	0	0	1	1	0	34	34	0	0	0	0	0	0	0	0	0	0
1	1	1	0	1	0	0	0	1	1	0	0	0	1	50	0	0	1	0	0	0	0	0	0	0	0	0	0	0	2	1	0	0	0	0	1	1	0	69	18	0	0	0	0	0	0	0	0	0	0
1	1	1	0	1	0	0	0	0	0	0	0	0	1	62	1	1	0	0	0	0	0	0	0	0	0	0	1	0	1	1	0	0	0	0	1	0	0	52	18	0	0	0	0	0	0	0	0	0	0
1	1	1	0	1	0	0	0	1	1	0	0	0	1	54	0	1	0	0	0	0	0	0	0	0	0	0	0	0	3	0	1	0	0	0	1	1	0	34	34	0	0	0	0	0	0	0	0	0	0
1	1	1	0	1	1	0	0	1	1	0	0	0	0	68	0	1	0	0	0	0	0	0	0	0	0	0	0	0	2	0	1	0	0	0	1	1	0	64	51	0	0	0	0	0	0	0	0	0	0
1	1	1	0	1	1	0	0	0	0	0	0	0	1	67	0	0	0	0	0	0	0	0	0	0	1	1	0	0	1	0	1	0	0	0	1	1	0	69	51	0	0	0	0	0	0	0	0	0	0
1	1	1	0	1	1	1	0	0	0	0	0	0	0	61	1	1	0	0	0	1	0	0	0	0	0	1	0	0	3	0	1	0	0	0	1	1	0	69	51	0	0	0	0	0	0	0	1	1	0
1	1	1	0	1	1	0	1	0	1	0	0	0	1	64	0	1	0	0	0	0	0	1	0	0	0	0	0	1	1	1	0	1	0	1	2	1	0	65	31	0	0	0	0	0	0	0	0	0	0
1	1	1	0	1	0	1	0	0	0	0	0	0	0	73	1	1	0	0	0	0	0	0	0	0	0	0	1	0	1	1	0	0	0	0	1	0	0	69	18	0	0	0	0	0	0	0	0	0	0
1	1	1	0	1	1	0	1	0	1	0	0	0	1	41	1	0	0	0	1	1	0	1	0	0	1	0	0	0	2	0	0	1	0	0	1	1	0	70	36	0	0	0	0	0	0	0	0	0	0
1	1	1	0	1	1	0	0	0	0	0	0	0	0	53	0	0	0	0	0	0	0	0	0	0	0	1	0	0	1	1	0	0	0	0	1	0	0	18	18	0	0	0	0	0	0	0	0	0	0
1	1	1	0	1	1	0	0	0	0	0	0	0	1	64	0	0	0	0	0	0	0	0	0	0	0	0	1	1	2	0	0	1	0	0	1	0	1	44	18	0	0	0	0	0	0	0	0	0	0
1	1	1	0	1	1	0	0	0	0	0	0	0	1	45	0	0	0	0	0	0	0	0	0	0	0	0	0	0	0	1	0	0	0	0	1	0	1	82	18	0	0	0	0	0	0	0	0	0	0
1	1	1	0	1	1	0	0	0	0	0	0	0	1	52	0	0	0	0	0	0	0	0	0	0	0	0	0	0	2	0	0	1	0	0	1	0	1	18	18	0	0	0	0	0	0	0	0	0	0
1	1	1	0	1	0	0	0	0	0	0	0	0	1	49	0	0	0	0	0	0	0	0	0	0	0	0	0	0	3	0	1	0	0	0	1	1	0	51	51	0	0	0	0	0	0	0	1	1	0
1	1	1	0	1	1	0	0	1	1	0	1	0	1	76	0	0	0	0	0	1	0	1	0	0	0	1	0	0	2	0	1	0	0	0	1	1	0	34	34	1	1	1	0	0	1	0	0	1	0
1	1	1	0	1	1	0	0	0	0	0	0	1	1	64	0	1	0	0	1	0	0	0	0	0	1	0	0	0	1	0	0	1	0	0	1	0	1	52	18	0	0	0	0	0	0	0	0	0	0
1	1	1	0	1	1	0	1	0	1	0	0	0	1	74	0	0	0	0	1	0	0	0	0	0	0	0	0	0	3	0	1	0	0	0	1	0	0	65	34	0	0	0	0	0	0	0	0	0	0
1	1	1	0	1	1	1	0	1	1	0	0	1	1	60	1	1	1	0	0	0	0	0	0	0	1	1	0	0	1	1	0	0	0	0	1	0	0	83	18	0	0	0	0	0	0	0	0	0	0
1	1	1	0	1	0	0	0	0	0	0	0	0	1	36	0	0	1	0	0	0	0	0	0	0	0	0	0	0	2	0	1	0	0	0	1	1	0	51	51	0	0	0	0	0	0	0	0	0	0
1	1	1	0	1	1	0	0	1	1	0	0	0	0	75	0	1	0	0	0	0	0	0	0	0	0	0	0	0	3	1	0	0	0	0	1	1	0	83	18	0	0	0	0	0	0	0	0	0	0
1	1	1	0	1	1	0	0	0	0	0	0	0	1	50	1	0	1	0	0	0	0	0	0	0	1	0	0	0	2	0	1	0	0	0	1	1	0	34	34	0	0	0	0	0	0	0	0	0	0
1	1	1	0	1	1	0	1	0	1	0	0	0	0	54	0	0	1	0	1	1	0	1	0	0	1	1	0	0	3	0	1	0	0	0	1	1	0	51	51	0	0	0	0	0	0	0	0	0	0
1	1	1	0	1	1	0	1	0	1	0	0	0	1	42	0	1	1	0	1	0	0	0	0	0	0	1	0	0	3	0	1	0	0	0	1	1	0	51	51	0	0	0	0	0	0	0	0	0	0
1	1	1	0	1	0	0	0	0	0	0	0	0	1	64	1	1	0	0	0	0	0	0	0	0	0	0	0	0	2	0	1	0	0	0	1	1	0	34	34	0	0	0	0	0	0	0	0	0	0
1	1	1	0	1	1	0	1	0	1	0	0	0	1	54	0	0	1	0	0	0	0	1	0	0	0	0	1	0	2	0	1	0	0	0	1	1	0	51	51	0	0	0	0	0	0	0	1	1	0
1	1	1	0	1	1	0	0	1	1	0	0	0	1	67	0	1	0	0	0	0	0	0	0	0	0	0	0	0	1	0	1	0	0	0	1	1	0	34	34	0	0	0	0	0	0	0	1	1	0
1	1	1	0	1	1	0	0	1	1	0	0	0	1	75	1	1	0	0	0	1	0	0	0	0	0	1	1	1	3	1	1	1	0	1	3	1	0	65	65	1	0	0	1	0	0	0	0	0	0
1	1	1	0	1	1	0	1	0	1	0	0	0	0	72	0	1	0	0	0	0	0	0	1	0	0	0	0	1	2	0	1	0	0	0	1	1	0	82	51	0	0	0	0	0	0	0	0	0	0
1	1	1	0	1	0	0	0	0	0	0	0	0	1	54	0	0	0	0	0	0	0	1	0	0	0	1	0	0	3	0	1	0	0	0	1	1	0	56	51	0	0	0	0	0	0	0	0	0	0
1	1	1	0	1	1	0	0	1	1	0	0	0	1	48	0	1	1	0	1	1	0	1	0	0	0	0	0	1	1	0	1	1	0	1	2	1	0	65	52	0	0	0	0	0	0	0	0	0	0
1	1	1	0	1	0	1	0	1	1	0	0	0	1	49	1	1	1	0	0	0	0	0	1	0	0	0	1	0	2	0	1	0	0	0	1	1	0	34	34	0	0	0	0	0	0	0	0	0	0
1	1	1	0	1	1	0	0	0	0	0	0	0	1	52	0	1	0	0	1	1	0	1	0	0	0	1	0	0	2	0	1	0	0	0	1	1	0	64	51	0	0	0	0	0	0	0	0	0	0
1	1	1	0	1	0	0	1	0	1	0	0	0	1	49	0	0	1	0	0	0	0	0	0	0	0	1	0	1	3	0	1	0	0	0	1	1	0	51	51	0	0	0	0	0	0	0	0	0	0
1	1	1	0	1	0	0	0	1	1	0	0	0	1	61	0	0	0	0	0	0	0	0	0	0	0	1	0	1	1	0	1	0	0	0	1	1	0	34	34	0	0	0	0	0	0	0	0	0	0
1	1	1	0	1	1	0	0	0	0	0	0	0	1	79	1	0	0	0	0	0	0	0	0	0	1	0	1	0	2	1	0	0	0	0	1	1	0	18	18	0	0	0	0	0	0	0	0	0	0
1	1	1	0	1	0	1	0	1	1	0	0	1	0	70	1	1	0	0	0	0	0	0	0	0	0	0	0	0	2	0	1	0	0	0	1	1	0	47	34	0	0	0	0	0	0	0	0	0	0
1	1	1	0	1	0	1	1	0	1	0	0	1	0	75	0	1	0	0	0	0	0	0	0	0	0	0	1	0	3	1	0	0	0	0	1	1	0	100	18	0	0	0	0	0	0	0	0	0	0
1	1	1	0	1	1	0	0	1	1	0	1	0	0	76	0	0	0	1	0	0	0	1	0	0	0	1	0	1	1	0	1	0	0	0	1	1	0	51	51	0	0	0	0	0	0	0	0	0	0
1	1	1	0	1	1	0	0	0	0	0	0	0	1	78	0	0	0	1	1	0	0	0	0	0	0	0	0	0	1	0	1	0	0	0	1	1	0	34	34	0	0	0	0	0	0	0	0	0	0
1	1	1	0	1	0	1	1	0	1	0	0	0	1	66	0	0	0	0	0	0	0	0	0	0	0	0	1	1	3	0	1	0	0	0	1	1	0	51	51	0	0	0	0	0	0	0	0	0	0
1	0	1	0	1	0	0	0	0	0	0	0	0	0	79	0	1	0	0	0	0	0	1	0	0	0	0	0	1	1	1	0	0	0	0	1	1	0	82	18	0	0	0	0	0	0	0	0	0	1
1	1	0	0	1	0	0	0	0	0	0	0	0	1	64	0	0	1	0	1	0	0	0	0	0	0	0	1	0	1	0	1	0	0	0	1	1	0	64	51	0	0	0	0	0	0	0	0	0	0
1	1	1	0	1	1	0	1	0	1	0	0	0	1	61	0	0	1	0	0	1	0	0	0	0	0	1	0	0	1	0	1	0	0	0	1	0	1	69	51	0	0	0	0	0	0	0	0	1	1
1	1	1	0	0	0	1	0	1	1	0	1	0	1	45	1	1	0	0	1	0	0	0	0	0	0	0	0	0	2	0	0	1	0	0	1	1	0	49	36	0	0	0	0	0	0	0	0	0	0
1	1	1	0	0	1	0	1	0	1	0	1	0	1	70	0	1	0	0	0	0	0	0	1	0	0	0	0	0	2	1	0	0	0	0	1	0	0	82	18	1	0	0	1	0	0	0	0	0	0
1	1	1	0	0	1	0	1	0	1	0	0	0	0	68	0	1	0	0	0	0	0	0	0	0	0	1	0	0	2	0	0	1	0	0	1	0	1	52	18	0	0	0	0	0	0	0	0	0	0
1	1	1	0	0	1	1	0	1	1	0	1	0	1	70	1	1	1	0	0	0	0	0	0	0	0	0	1	0	1	1	0	0	0	0	1	1	0	82	18	0	0	0	0	0	0	0	0	0	0
1	1	1	0	0	1	0	0	0	0	0	0	0	0	72	0	1	0	0	0	0	0	0	0	0	0	0	0	0	1	0	0	1	0	0	1	0	1	82	18	0	0	0	0	0	0	0	0	0	0
1	1	1	0	0	1	0	0	0	0	0	0	0	1	51	1	0	1	0	0	0	0	0	0	0	0	1	1	0	2	1	0	0	0	0	1	1	0	65	18	0	0	0	0	0	0	0	0	0	1
1	1	1	0	0	0	1	0	0	0	0	0	0	0	75	1	1	0	0	0	1	0	0	0	0	0	0	0	0	1	0	1	0	0	0	1	1	0	82	51	0	0	0	0	0	0	0	0	0	1
1	1	1	0	0	1	0	0	0	0	0	0	0	1	63	1	0	0	0	0	0	0	0	0	0	0	1	0	1	2	0	1	0	0	0	1	1	0	56	51	0	0	0	0	0	0	0	0	0	0
1	1	1	0	0	1	0	1	0	1	0	0	0	1	56	1	1	0	0	0	0	0	0	0	0	0	0	0	0	0	0	1	0	0	0	1	1	0	51	51	0	0	0	0	0	0	0	0	0	0
1	1	1	0	0	1	0	0	0	0	0	0	1	1	68	1	1	1	0	0	0	0	1	0	1	0	0	0	0	1	0	1	0	0	0	1	1	0	51	51	1	1	1	0	0	1	0	0	0	0
1	1	1	0	0	1	0	0	1	1	0	0	0	1	59	0	0	1	0	0	0	0	0	0	0	0	1	0	0	3	0	1	0	0	0	1	1	0	51	51	0	0	0	0	0	0	0	0	0	0
1	1	1	0	0	1	0	0	1	1	0	0	0	1	58	1	1	1	0	0	0	0	0	0	0	0	1	0	0	2	0	1	0	0	0	1	1	0	64	51	0	0	0	0	0	0	0	0	0	0
1	1	1	0	0	0	1	0	0	0	0	0	0	1	43	1	1	0	0	0	0	0	0	0	0	1	1	0	0	2	0	1	0	0	0	1	1	0	51	51	0	0	0	0	0	0	0	0	0	0
1	1	1	0	0	1	1	0	0	0	0	0	1	1	70	1	0	0	0	0	1	0	1	0	1	0	0	0	0	2	0	1	0	0	0	1	1	0	64	51	0	0	0	0	0	0	0	1	1	0
1	1	1	0	0	1	1	0	0	0	0	0	0	1	59	1	0	0	0	1	0	0	0	0	0	0	1	1	0	3	0	1	0	0	0	1	1	0	47	34	0	0	0	0	0	0	0	0	0	0
1	1	1	0	0	1	0	0	0	0	0	0	0	1	65	1	1	1	0	0	0	0	0	1	0	0	0	0	0	2	0	0	1	0	0	1	0	1	69	18	0	0	0	0	0	0	0	0	0	0
1	1	1	0	0	1	0	0	0	0	0	0	0	1	59	1	1	0	0	1	0	0	0	0	0	0	0	0	0	1	0	1	0	0	0	1	1	0	34	34	0	0	0	0	0	0	0	1	1	1
1	1	1	0	0	1	0	0	1	1	0	0	0	1	75	1	0	0	0	0	0	0	1	0	0	0	1	0	0	0	0	1	0	0	0	1	1	0	51	51	1	1	1	0	0	1	0	0	0	0
1	1	1	0	0	0	1	0	0	0	0	0	1	0	69	1	1	0	0	0	0	0	0	0	0	0	0	0	0	2	1	0	0	0	0	1	1	0	44	18	0	0	0	0	0	0	0	0	0	0
1	1	1	0	0	0	0	0	0	0	0	0	1	1	64	0	0	0	0	0	0	0	1	0	0	1	0	1	0	2	0	1	0	0	0	1	1	0	34	34	0	0	0	0	0	0	0	0	0	0
1	1	1	0	0	0	0	0	0	0	0	0	0	1	77	0	1	0	0	0	0	0	0	1	1	0	0	0	0	3	0	1	0	0	0	1	1	0	51	51	0	0	0	0	0	0	0	0	0	0
1	1	1	0	0	1	0	0	1	1	0	1	0	1	71	0	1	0	0	0	0	0	0	0	0	0	0	1	0	2	0	1	0	0	0	1	1	0	87	34	0	0	0	0	0	0	0	0	0	0
1	1	1	0	0	1	0	0	1	1	0	0	0	0	60	1	1	0	0	0	0	0	0	0	0	0	0	1	0	2	0	1	1	0	1	2	1	0	52	52	0	0	0	0	0	0	0	0	0	0
1	1	1	0	0	0	0	0	1	1	0	0	0	1	55	0	1	0	0	1	0	0	0	0	0	0	0	0	0	3	0	0	1	0	0	1	0	1	87	36	0	0	0	0	0	0	0	0	0	0
1	0	1	0	0	0	0	1	0	1	0	0	0	1	81	1	1	1	0	0	0	0	0	0	0	0	1	0	0	2	1	0	0	0	0	1	1	0	52	18	1	0	0	1	0	0	0	0	0	0
1	0	1	0	0	0	0	0	0	0	0	0	0	1	61	1	0	1	0	1	0	0	0	0	0	0	1	0	0	2	0	0	1	0	0	1	0	1	31	18	0	0	0	0	0	0	0	0	0	1
1	0	1	0	0	0	0	0	0	0	0	0	0	1	77	0	0	0	0	0	1	0	0	0	1	0	0	1	0	3	0	1	0	0	0	1	1	0	64	51	0	0	0	0	0	0	0	0	0	0
1	0	1	0	0	0	0	0	0	0	0	0	0	1	68	1	0	0	0	0	1	0	0	0	0	1	1	0	0	2	1	0	0	0	0	1	0	1	69	5	0	0	0	0	0	0	0	0	0	1
1	0	1	0	0	0	0	0	0	0	0	0	0	1	71	0	0	0	0	0	0	0	0	0	0	0	0	0	0	2	1	1	0	0	1	2	1	0	77	64	0	0	0	0	0	0	0	0	0	0
1	0	1	0	0	0	0	0	0	0	0	0	0	1	73	0	0	0	0	0	1	0	1	0	0	0	0	0	0	2	0	1	0	0	0	1	1	0	64	51	0	0	0	0	0	0	0	0	0	0
1	0	0	0	0	1	0	0	0	0	0	0	0	1	45	1	1	1	0	1	0	0	0	0	1	1	1	0	0	3	0	0	1	0	0	1	0	1	82	18	0	0	0	0	0	0	0	0	0	0
1	0	0	0	0	0	0	0	0	0	0	0	0	1	76	0	0	0	0	0	0	0	0	0	0	1	1	1	0	2	1	0	0	0	0	1	1	0	52	18	1	0	0	1	0	0	0	0	0	0
1	0	0	0	0	0	0	0	0	0	0	0	0	0	74	1	0	0	0	0	0	0	0	0	0	0	1	1	0	2	0	1	0	0	0	1	1	0	51	51	1	1	1	0	0	1	0	0	0	0
1	0	0	0	0	0	0	0	0	0	0	0	0	1	53	1	0	0	0	0	0	0	0	0	0	0	1	0	0	1	0	1	0	0	0	1	1	0	47	34	0	0	0	0	0	0	0	0	0	0
1	0	0	0	0	0	0	0	0	0	0	0	0	1	73	0	0	0	0	0	0	0	0	0	0	0	0	0	0	1	0	1	0	0	0	1	1	0	51	51	0	0	0	0	0	0	0	0	0	0
1	1	1	0	1	0	0	0	0	0	0	0	0	0	66	0	0	0	0	0	0	0	0	0	0	0	0	0	0	3	1	0	0	0	0	1	1	0	52	18	0	0	0	0	0	0	0	0	0	0
1	1	1	0	1	0	0	1	0	1	0	0	0	1	56	0	0	0	0	1	0	0	1	0	1	0	1	0	0	1	0	1	0	0	0	1	1	0	100	51	1	0	0	1	0	0	0	0	0	0
1	1	1	0	1	1	0	0	0	0	0	0	0	1	70	1	1	0	0	1	0	0	0	1	0	0	0	0	0	2	1	0	0	0	0	1	1	0	83	18	0	0	0	0	0	0	0	0	1	1
1	1	1	0	1	1	0	0	1	1	1	1	0	1	82	1	1	0	0	0	0	0	0	0	0	0	0	0	0	2	0	1	0	0	0	1	1	0	100	51	0	0	0	0	0	0	0	0	0	0
1	1	1	0	1	1	0	1	0	1	1	1	0	1	62	1	1	1	0	0	0	0	1	1	0	0	1	0	0	1	1	0	1	0	1	2	1	0	65	31	0	0	0	0	0	0	0	0	0	0
1	1	1	0	1	0	0	0	1	1	0	0	0	1	70	1	1	0	0	1	0	0	0	0	0	0	0	1	0	2	0	0	1	0	0	1	0	1	69	18	0	0	0	0	0	0	0	0	0	0
1	1	1	0	1	1	0	0	0	0	0	0	0	1	62	0	0	0	0	0	1	0	1	0	0	0	0	1	0	2	0	1	0	0	0	1	1	0	52	34	0	0	0	0	0	0	0	0	0	0
1	1	1	0	1	1	1	0	1	1	0	0	0	0	71	1	1	0	0	0	0	0	0	0	0	0	1	0	0	1	0	1	0	0	0	1	1	0	87	51	0	0	0	0	0	0	0	0	0	0
1	1	1	0	1	0	0	0	0	0	0	0	0	1	55	0	0	0	0	1	0	0	0	0	0	1	1	0	0	2	0	1	0	0	0	1	1	0	51	51	0	0	0	0	0	0	0	0	0	0
1	1	1	0	1	1	1	0	1	1	0	0	0	0	62	0	1	0	0	1	0	0	0	0	0	0	0	0	0	3	0	0	1	0	0	1	0	1	18	18	0	0	0	0	0	0	0	0	0	0
1	1	1	0	1	0	0	0	1	1	0	0	0	0	68	0	1	0	0	0	1	0	0	0	0	0	0	1	1	1	1	1	0	0	1	2	1	0	82	69	0	0	0	0	0	0	0	0	0	0
1	1	1	0	1	1	0	1	0	1	0	0	0	1	50	0	1	1	0	1	0	0	0	0	0	1	0	1	0	2	1	0	0	0	0	1	1	0	69	18	0	0	0	0	0	0	0	0	0	0
1	1	1	0	1	1	0	0	1	1	0	0	0	1	58	0	1	1	0	0	0	0	0	0	0	0	0	0	0	1	0	1	0	0	0	1	1	0	69	51	0	0	0	0	0	0	0	0	0	0
1	1	1	0	1	0	0	0	0	0	0	0	0	1	37	0	0	1	0	0	0	0	0	0	0	0	0	1	0	2	1	1	0	0	1	2	1	0	82	69	0	0	0	0	0	0	0	0	0	0
1	1	1	0	1	1	1	0	1	1	0	0	0	1	78	0	1	0	0	0	0	0	1	0	0	0	0	0	0	3	1	1	0	0	1	2	1	0	82	69	0	0	0	0	0	0	0	0	0	0
1	1	1	0	0	1	0	0	1	1	0	1	1	0	78	1	1	0	0	1	0	0	0	0	0	0	1	0	0	1	0	0	1	0	0	1	0	1	65	18	0	0	0	0	0	0	0	0	0	0
1	1	1	0	0	0	0	1	0	1	0	0	1	1	76	1	0	0	0	0	0	0	0	0	0	1	1	1	1	2	1	0	0	0	0	1	1	0	100	18	1	0	0	1	0	0	0	0	0	0
1	1	1	0	0	0	0	0	1	1	0	1	0	0	68	0	1	0	0	1	0	0	0	0	0	0	0	1	0	1	0	1	0	0	0	1	1	0	69	51	0	0	0	0	0	0	0	0	0	0
1	1	1	0	0	1	0	1	0	1	0	0	0	1	51	1	0	1	0	0	0	0	0	0	0	0	1	1	0	1	0	1	0	0	0	1	1	0	51	51	0	0	0	0	0	0	0	0	0	0
1	1	1	0	0	1	0	1	0	1	0	0	0	1	51	1	1	0	0	0	0	0	0	0	0	0	0	0	0	3	0	1	0	0	0	1	1	0	87	51	0	0	0	0	0	0	0	0	0	1
1	1	1	0	0	1	1	0	1	1	0	0	0	1	54	1	1	0	0	0	0	0	1	0	0	1	1	0	0	3	0	1	0	0	0	1	1	0	34	34	0	0	0	0	0	0	0	0	0	0
1	1	1	0	1	1	0	0	0	0	0	0	0	1	45	1	0	1	0	1	1	0	0	0	0	0	0	1	0	2	0	1	0	0	0	1	1	0	34	34	0	0	0	0	0	0	0	0	0	0
1	0	1	0	0	1	0	0	0	0	0	0	0	0	65	1	1	0	1	1	1	0	0	1	0	0	0	1	0	3	0	0	1	0	0	1	0	1	52	18	0	0	0	0	0	0	0	0	0	1
1	0	1	0	0	0	0	0	0	0	0	0	0	0	65	0	1	0	0	0	1	0	0	0	0	0	0	0	0	1	1	0	0	0	0	1	1	0	69	18	0	0	0	0	0	0	0	0	0	1
1	0	0	0	0	0	0	0	0	0	0	0	0	1	63	1	0	0	0	0	0	0	0	0	0	0	1	0	0	1	0	1	0	0	0	1	1	0	34	34	0	0	0	0	0	0	0	0	0	0
1	1	0	0	1	1	0	0	0	0	0	0	0	1	59	1	1	0	0	0	0	0	1	0	0	0	1	0	0	3	1	0	0	0	0	1	1	0	69	18	0	0	0	0	0	0	0	0	0	0
1	1	1	0	1	1	1	1	0	1	0	0	1	1	60	0	1	1	0	0	0	0	0	1	0	0	1	0	0	1	1	0	0	0	0	1	1	0	69	18	0	0	0	0	0	0	0	0	0	0
1	1	1	0	1	0	0	0	0	0	0	0	0	0	75	1	1	0	1	0	1	0	1	1	0	0	1	1	1	1	1	0	0	0	0	1	1	0	49	18	1	1	1	0	0	1	0	0	0	0
1	1	1	0	1	1	1	0	1	1	0	1	0	1	81	1	1	0	1	0	0	0	0	0	1	0	0	0	0	3	1	0	0	0	0	1	1	0	18	18	1	0	0	1	0	0	0	0	0	0
1	1	1	0	1	1	0	0	1	1	0	0	0	1	56	1	1	1	0	1	0	0	1	0	1	0	1	0	0	2	1	0	0	0	0	1	1	0	52	18	0	0	0	0	0	0	0	0	0	0
1	1	1	0	1	1	0	0	1	1	0	0	0	1	48	0	1	1	0	1	0	0	1	0	0	1	1	1	0	3	0	0	1	0	0	1	1	0	70	36	0	0	0	0	0	0	0	0	0	0
1	1	1	0	1	1	0	0	0	0	0	0	0	1	52	1	1	1	0	1	0	0	0	0	0	1	1	0	0	3	0	1	0	0	0	1	1	0	52	34	0	0	0	0	0	0	0	0	0	0
1	1	1	0	1	1	0	0	0	0	0	0	0	1	66	0	0	0	0	0	1	0	0	0	0	0	0	1	0	3	1	0	0	0	0	1	1	0	69	18	0	0	0	0	0	0	0	0	0	0
1	1	1	0	1	0	0	0	1	1	0	0	0	1	55	1	1	1	0	1	0	0	0	0	0	0	0	0	0	3	0	0	1	0	0	1	1	0	70	36	0	0	0	0	0	0	0	0	0	0
1	1	1	0	1	1	0	1	0	1	0	0	0	1	49	0	0	1	0	0	0	0	0	0	0	1	1	1	0	1	1	0	1	0	1	2	1	0	49	49	0	0	0	0	0	0	0	0	0	0
1	1	1	0	1	0	0	0	0	0	0	0	0	1	68	0	1	0	0	0	0	0	0	0	0	0	0	0	0	2	0	0	1	0	0	1	0	1	65	18	1	0	0	1	0	0	0	0	1	0
1	1	1	0	1	0	0	0	0	0	0	0	0	1	62	1	1	1	0	0	0	0	0	0	0	0	1	0	0	2	1	0	0	0	0	1	0	1	56	5	0	0	0	0	0	0	0	0	0	0
1	1	0	0	1	1	0	0	0	0	0	0	1	1	74	1	0	0	0	0	1	0	1	0	0	0	0	1	0	1	1	0	0	0	0	1	0	0	52	18	1	1	1	0	0	1	0	0	0	0
1	0	0	0	1	1	1	0	1	1	0	1	1	1	84	1	1	0	0	0	0	0	1	0	0	0	1	1	0	3	1	1	0	0	1	2	1	0	69	69	0	0	0	0	0	0	0	0	0	0
1	1	1	0	0	0	0	0	0	0	0	0	1	1	74	0	1	0	0	1	0	0	0	0	0	0	0	0	0	3	0	1	0	0	0	1	1	0	34	34	0	0	0	0	0	0	0	0	0	0
1	1	1	0	0	0	1	0	1	1	0	1	0	1	52	1	1	0	0	0	0	0	0	0	0	0	1	0	0	2	1	0	0	0	0	1	1	0	82	18	0	0	0	0	0	0	0	0	0	0
1	0	1	0	0	0	0	0	0	0	0	0	0	1	76	0	0	1	0	1	0	0	0	1	0	0	1	1	1	2	1	0	0	0	0	1	1	0	69	18	0	0	0	0	0	0	0	0	0	1
1	0	1	0	0	0	0	0	0	0	0	0	0	0	64	0	1	0	0	0	0	0	0	0	0	0	0	1	0	3	0	1	0	0	0	1	1	0	51	51	0	0	0	0	0	0	0	0	0	0
1	0	1	0	0	0	0	0	0	0	0	1	1	1	77	0	1	0	1	0	0	0	1	1	0	0	0	0	0	1	1	1	0	0	1	2	1	0	52	52	1	1	1	0	0	1	0	0	0	0
1	1	1	0	1	1	0	1	0	1	0	0	0	0	61	1	0	0	0	1	0	0	0	0	0	0	0	0	0	2	1	1	0	0	1	2	1	0	52	52	0	0	0	0	0	0	0	0	0	1
1	1	1	0	1	1	0	1	0	1	0	0	0	1	75	0	0	0	0	1	0	0	0	0	0	0	0	0	0	3	0	1	0	0	0	1	1	0	34	34	0	0	0	0	0	0	0	0	0	0
1	1	1	0	1	1	0	0	1	1	0	0	0	1	73	1	1	0	1	0	0	0	0	1	0	0	0	0	0	1	1	1	0	0	1	2	1	0	100	69	1	0	0	1	0	0	0	0	0	0
1	1	1	0	1	1	0	0	1	1	0	0	0	0	56	1	1	0	0	0	0	0	0	0	0	0	0	0	0	1	0	1	0	0	0	1	1	0	51	51	0	0	0	0	0	0	0	0	0	0
1	1	1	0	1	1	0	1	0	1	0	0	0	1	57	0	0	1	0	1	0	0	1	0	0	0	0	1	1	2	0	1	1	0	1	2	1	0	65	52	0	0	0	0	0	0	0	0	0	0
1	1	1	0	1	1	1	0	1	1	0	0	0	1	77	0	1	0	1	0	0	0	0	0	0	0	0	0	0	2	0	1	0	0	0	1	1	0	51	51	1	0	0	1	0	0	0	0	0	0
1	1	1	0	0	1	0	0	1	1	0	0	0	1	52	0	1	0	0	1	0	0	0	0	0	0	0	1	0	2	1	0	0	0	0	1	1	0	31	18	0	0	0	0	0	0	0	0	0	1
1	1	1	0	1	0	0	0	1	1	0	1	0	1	67	0	0	1	0	0	0	0	1	0	0	1	0	0	0	2	1	0	1	0	1	2	1	0	100	49	1	1	1	0	1	1	0	0	0	0
1	1	1	0	1	1	0	0	1	1	0	0	0	0	77	1	1	0	0	0	0	0	1	0	0	1	1	0	1	2	0	0	1	0	0	1	1	0	100	36	0	0	0	0	0	0	0	1	1	0
1	1	1	0	1	0	0	0	1	1	0	0	0	0	61	1	0	1	0	1	0	0	0	0	0	0	1	0	0	2	0	1	0	0	0	1	1	0	51	51	1	0	0	1	0	0	0	0	0	0
1	1	1	0	1	0	0	1	0	1	0	0	0	0	70	0	1	0	0	0	0	0	1	0	0	0	1	0	0	2	0	0	1	0	0	1	0	1	82	18	0	0	0	0	0	0	0	0	0	1
1	1	1	0	1	1	0	0	1	1	0	1	0	0	87	0	1	1	0	0	0	0	0	0	0	0	0	0	1	2	1	0	0	0	0	1	1	0	82	18	0	0	0	0	0	0	0	0	0	0
1	1	1	0	1	1	0	0	1	1	0	0	0	1	69	1	1	0	0	0	1	0	1	0	0	0	1	0	0	2	0	0	1	0	0	1	0	1	18	18	0	0	0	0	0	0	0	0	0	0
1	1	1	0	1	1	0	0	1	1	0	0	0	1	75	0	0	0	0	1	0	0	0	0	0	0	0	0	0	3	0	0	1	0	0	1	1	0	100	36	1	1	1	0	0	1	0	0	0	0
1	1	1	0	1	1	0	0	1	1	0	0	0	1	66	0	0	1	0	0	0	0	0	0	0	0	0	1	0	2	1	0	0	0	0	1	0	0	18	18	0	0	0	0	0	0	0	0	0	0
1	1	1	0	1	0	0	0	1	1	0	0	0	1	62	1	1	1	0	0	0	0	0	0	1	0	0	0	0	2	1	0	0	0	0	1	0	0	31	18	0	0	0	0	0	0	0	0	0	0
1	1	1	0	1	0	1	0	1	1	0	0	0	1	50	1	1	1	0	1	0	0	0	0	0	0	1	0	0	1	1	0	0	0	0	1	1	0	18	18	0	0	0	0	0	0	0	1	1	1
1	1	1	0	1	0	0	1	0	1	0	0	0	0	70	1	0	0	0	0	0	0	0	0	1	0	1	0	0	3	0	0	1	0	0	1	0	1	31	18	0	0	0	0	0	0	0	0	0	0
1	1	1	0	1	0	1	0	0	0	0	0	0	1	37	1	1	1	0	0	0	0	0	0	0	0	0	0	0	3	1	0	0	0	0	1	1	0	18	18	0	0	0	0	0	0	0	0	0	0
1	1	1	0	1	0	0	1	0	1	0	0	0	1	53	1	0	1	0	0	0	0	0	0	0	1	0	1	0	3	1	0	0	0	0	1	1	0	31	18	0	0	0	0	0	0	0	0	0	0
1	1	1	0	1	1	0	0	1	1	0	0	0	1	62	0	0	0	0	1	0	0	0	0	0	1	1	0	1	2	1	0	0	0	0	1	1	0	18	18	0	0	0	0	0	0	0	0	0	0
1	1	1	0	1	1	0	1	0	1	0	0	0	1	86	0	1	1	0	0	0	0	0	0	0	0	0	0	0	1	1	0	0	0	0	1	1	0	18	18	1	0	0	1	0	0	0	0	0	0
1	1	1	0	1	1	1	0	1	1	0	0	0	1	56	0	0	0	0	0	0	0	0	0	0	1	1	1	0	2	1	0	0	0	0	1	1	0	18	18	1	0	0	1	0	0	0	0	0	0
1	1	1	0	1	1	0	0	1	1	0	0	1	1	56	1	1	0	0	1	0	0	1	0	0	0	0	1	0	1	1	0	0	0	0	1	1	0	18	18	0	0	0	0	0	0	0	0	0	0
1	1	1	0	1	1	0	0	1	1	0	0	0	1	58	0	1	0	0	0	1	0	1	0	0	1	1	0	0	2	1	0	0	0	0	1	1	0	31	18	0	0	0	0	0	0	0	0	0	0
1	1	1	0	1	0	1	1	0	1	0	0	0	0	75	0	1	0	0	0	0	0	0	0	0	0	1	0	0	2	1	0	1	0	1	2	1	0	31	31	0	0	0	0	0	0	0	0	0	0
1	1	1	0	1	1	0	0	1	1	0	0	0	1	51	0	1	0	0	0	0	0	0	0	0	1	0	1	0	3	0	0	1	0	0	1	0	1	18	18	0	0	0	0	0	0	0	0	0	0
1	1	1	0	1	0	1	0	1	1	0	1	0	0	69	1	1	0	0	0	0	0	0	0	0	0	0	0	0	3	1	0	0	0	0	1	1	0	31	18	0	0	0	0	0	0	0	0	0	0
1	1	1	0	1	0	0	0	0	0	0	0	0	1	62	1	1	0	1	0	0	0	0	1	0	0	1	0	0	3	1	0	0	0	0	1	0	1	5	5	0	0	0	0	0	0	0	0	0	0
1	1	1	0	0	1	1	0	0	0	0	0	1	1	50	0	1	0	0	1	0	0	0	0	0	0	0	1	1	1	0	0	1	0	0	1	1	0	49	36	0	0	0	0	0	0	0	0	0	1
1	1	1	0	0	1	0	0	1	1	0	0	0	0	67	1	1	1	0	0	0	0	0	0	0	1	0	1	0	2	1	0	0	0	0	1	1	0	49	18	0	0	0	0	0	0	0	0	0	0
1	1	1	0	0	0	0	1	0	1	0	0	0	1	59	1	1	0	0	0	0	0	1	0	0	0	1	1	0	2	0	0	1	0	0	1	0	1	31	18	0	0	0	0	0	0	0	0	0	0
1	1	1	0	0	0	0	0	0	0	0	0	0	1	49	0	1	1	0	0	0	0	0	0	0	1	0	0	0	3	0	0	1	0	0	1	0	1	18	18	0	0	0	0	0	0	0	0	0	0
1	0	1	0	0	1	0	0	0	0	0	0	0	1	69	1	1	0	0	1	1	0	1	0	0	0	1	0	1	2	1	0	0	0	0	1	0	1	18	18	0	0	0	0	0	0	0	0	0	0
1	0	1	0	0	0	1	0	1	1	0	1	1	1	60	0	1	0	0	0	0	0	0	0	0	0	1	0	0	3	0	0	1	0	0	1	0	1	18	18	0	0	0	0	0	0	0	0	0	0
1	1	1	0	1	1	0	0	1	1	0	0	0	1	61	1	0	0	0	0	0	0	1	0	0	0	0	0	0	2	1	0	1	0	1	2	1	0	49	49	0	0	0	0	0	0	0	1	1	0
1	1	1	0	1	0	1	1	0	1	0	0	0	1	48	0	0	1	0	1	0	0	0	0	0	0	0	0	0	3	1	0	0	0	0	1	1	0	31	18	0	0	0	0	0	0	0	0	0	0
1	1	1	0	1	1	1	1	0	1	0	0	0	1	58	0	0	0	0	0	1	0	1	0	0	0	0	0	0	2	1	0	0	0	0	1	0	0	18	18	0	0	0	0	0	0	0	0	0	0
1	1	1	0	1	1	0	0	1	1	0	0	0	1	62	0	1	0	0	1	0	0	0	0	0	0	1	0	0	3	0	0	1	0	0	1	1	0	49	36	0	0	0	0	0	0	0	0	0	0
1	1	1	0	1	0	1	0	0	0	0	0	1	1	46	0	0	1	0	1	0	0	1	0	0	0	0	1	1	3	1	0	1	0	1	2	0	0	31	31	0	0	0	0	0	0	0	0	0	0
1	1	1	0	1	1	0	0	0	0	0	1	0	1	47	0	0	0	0	0	1	0	1	0	0	1	1	0	0	2	1	0	0	0	0	1	1	0	18	18	0	0	0	0	0	0	0	0	0	0
1	1	1	0	1	0	1	0	0	0	0	0	1	1	68	0	0	0	0	0	0	0	0	0	0	0	1	0	0	2	1	0	0	0	0	1	1	0	18	18	0	0	0	0	0	0	0	0	0	0
1	1	1	0	1	1	0	0	0	0	0	0	0	1	37	0	0	1	0	0	0	0	0	0	0	0	1	0	0	3	1	0	0	0	0	1	1	0	18	18	0	0	0	0	0	0	0	0	0	0
1	0	1	0	1	1	1	1	0	1	0	0	0	1	51	0	0	1	0	1	0	0	0	0	0	1	0	1	0	3	1	0	1	0	1	2	1	0	31	31	0	0	0	0	0	0	0	0	0	0
1	1	1	0	0	0	0	0	1	1	0	0	0	1	38	0	0	0	0	0	1	0	1	0	0	0	1	1	0	2	0	0	1	0	0	1	1	0	36	36	0	0	0	0	0	0	0	0	0	0
1	1	1	0	0	1	0	0	1	1	0	0	0	1	62	0	1	0	0	0	0	0	0	0	0	0	1	0	0	2	1	0	0	0	0	1	1	0	18	18	0	0	0	0	0	0	0	0	0	0
1	0	1	0	0	0	0	0	0	0	0	0	0	1	67	1	1	0	0	0	1	0	0	0	0	0	1	0	1	3	1	0	0	0	0	1	1	0	31	18	0	0	0	0	0	0	1	0	0	0
1	1	1	0	1	0	0	0	0	0	0	0	0	1	61	0	1	0	0	0	0	0	0	0	0	1	0	1	0	3	1	0	0	0	0	1	1	0	31	18	0	0	0	0	0	0	0	0	0	0
1	1	1	0	1	1	0	0	1	1	0	0	0	1	72	1	1	0	0	1	0	0	0	1	0	0	0	1	0	2	1	0	0	0	0	1	1	0	49	18	0	0	0	0	0	0	0	0	0	0
1	1	1	0	1	1	0	0	1	1	0	0	0	1	46	0	0	0	0	1	1	0	1	0	0	1	0	1	1	3	0	0	1	0	0	1	1	0	36	36	0	0	0	0	0	0	0	0	0	0
1	1	1	0	0	1	1	0	0	0	0	0	0	0	63	0	1	0	0	0	0	0	0	1	1	0	0	0	0	3	1	0	0	0	0	1	1	0	31	18	0	0	0	0	0	0	0	0	0	0
1	0	1	0	0	0	0	0	1	1	0	0	0	1	62	1	1	0	0	0	0	0	0	0	0	0	1	0	0	2	0	0	1	0	0	1	0	1	49	36	0	0	0	0	0	0	0	0	0	0
1	1	0	0	0	1	0	0	1	1	0	0	0	1	37	0	0	0	0	0	0	0	0	0	1	1	0	0	0	1	1	0	0	0	0	1	1	0	18	18	0	0	0	0	0	0	0	0	0	0
1	1	0	0	0	1	0	1	0	1	0	0	0	1	78	0	0	1	0	0	0	0	0	0	0	0	0	0	0	2	1	0	0	0	0	1	1	0	49	18	1	1	1	0	0	1	0	0	0	0
1	1	0	0	0	0	0	0	0	0	0	0	0	1	73	1	0	0	0	0	0	0	0	0	0	0	1	1	0	1	0	0	1	0	0	1	0	1	18	18	0	0	0	0	0	0	0	0	0	0
1	0	0	0	0	0	0	0	1	1	0	0	0	1	67	0	1	1	1	0	0	0	0	0	0	0	1	1	0	2	0	0	1	0	0	1	0	1	18	18	1	0	0	1	0	0	0	0	0	0
1	1	1	0	1	1	0	0	0	0	0	0	0	1	53	0	0	1	0	1	0	0	1	0	0	1	1	0	0	2	0	0	1	0	0	1	0	1	18	18	0	0	0	0	0	0	0	0	0	0
1	1	1	0	1	0	0	0	1	1	0	0	0	1	47	0	0	0	0	1	1	0	1	0	0	1	0	1	0	2	1	0	0	0	0	1	1	0	18	18	0	0	0	0	0	0	0	0	0	1
1	1	1	0	1	0	1	0	0	0	0	0	1	0	58	1	1	0	0	1	1	0	0	0	0	1	1	0	0	3	0	1	0	0	0	1	1	0	87	51	0	0	0	0	0	0	0	0	0	0
1	1	1	0	1	0	0	1	0	1	0	0	0	1	65	0	0	1	0	1	0	0	0	0	0	0	0	0	0	3	0	1	0	0	0	1	1	0	82	51	1	0	0	1	0	0	0	0	0	0
1	1	1	0	1	1	0	0	1	1	0	1	1	1	53	1	1	0	0	0	0	0	1	0	0	0	0	1	0	3	1	0	1	0	1	2	1	0	31	31	0	0	0	0	0	0	0	0	0	1
1	1	1	0	1	0	0	0	0	0	0	0	0	1	76	0	0	0	0	0	0	0	0	0	0	0	1	1	0	2	0	1	1	0	1	2	0	1	31	31	0	0	0	0	0	0	0	0	0	0
1	1	1	0	1	1	0	0	0	0	0	0	1	1	65	1	1	0	0	0	1	0	0	0	0	0	0	0	0	3	0	1	0	0	0	1	1	0	34	34	0	0	0	0	0	0	0	0	0	0
1	1	1	0	1	1	1	0	0	0	0	0	0	0	74	1	1	0	0	0	1	0	0	0	0	1	1	0	0	2	0	0	1	0	0	1	0	1	65	18	0	0	0	0	0	0	0	0	0	0
1	1	1	0	1	1	1	0	1	1	0	1	1	1	61	0	1	0	0	0	1	0	1	0	0	0	1	1	0	2	1	0	0	0	0	1	1	0	82	18	0	0	0	0	0	0	0	0	0	0
1	1	1	0	1	1	0	0	1	1	0	1	0	1	61	0	1	0	0	0	1	0	1	0	0	1	0	1	0	1	0	1	0	0	0	1	0	0	53	17	0	0	0	0	0	0	0	0	0	1
1	1	1	0	1	1	0	0	0	0	0	0	0	1	67	0	1	1	0	0	1	0	1	0	0	0	0	0	0	1	1	0	1	0	1	2	1	0	78	44	0	0	0	0	0	0	0	0	0	1
1	1	1	0	1	1	0	0	1	1	0	0	0	0	78	0	0	0	0	0	0	0	0	0	0	0	0	0	0	1	0	1	0	0	0	1	1	0	100	51	0	0	0	0	0	0	0	0	0	0
1	1	1	0	1	0	0	0	0	0	0	0	0	1	71	1	1	0	0	0	1	0	1	0	0	0	1	1	0	2	0	0	1	0	0	1	0	0	69	18	1	0	0	1	0	0	0	0	0	1
1	1	1	0	1	1	1	0	1	1	0	1	0	0	70	1	1	0	1	1	0	0	0	0	0	0	0	0	0	2	1	0	0	0	0	1	0	0	100	18	0	0	0	0	0	0	0	0	0	0
1	1	1	0	1	1	1	1	0	1	0	0	0	1	72	0	1	0	0	0	0	0	1	0	0	0	0	0	0	3	0	1	0	0	0	1	1	0	51	51	0	0	0	0	0	0	0	0	0	0
1	1	1	0	1	0	0	0	0	0	0	0	0	1	57	0	0	0	0	1	0	0	0	0	0	0	1	0	0	3	0	1	0	0	0	1	1	0	69	51	0	0	0	0	0	0	0	0	0	0
1	1	1	0	1	1	0	0	1	1	0	1	0	1	58	0	1	0	0	1	0	0	1	0	0	1	1	0	0	1	0	1	0	0	0	1	1	0	34	34	0	0	0	0	0	0	0	0	0	0
1	1	1	0	1	1	1	1	0	1	0	0	1	0	51	1	1	0	0	0	1	0	0	0	0	0	1	0	0	3	0	0	1	0	0	1	0	1	31	18	0	0	0	0	0	0	0	0	0	0
1	1	1	0	1	1	0	0	1	1	0	0	0	0	75	0	0	0	0	1	0	0	0	0	0	1	0	0	0	2	1	0	0	0	0	1	0	0	82	18	0	0	0	0	0	0	0	0	0	0
1	1	1	0	1	0	1	0	1	1	0	1	0	1	74	0	1	0	0	0	0	0	1	0	0	0	0	0	0	1	0	1	1	0	1	2	1	0	87	87	0	0	0	0	0	0	0	0	0	0
1	1	1	0	1	1	1	0	0	0	0	0	1	1	67	0	1	0	0	0	0	0	0	0	0	0	0	1	0	2	1	0	0	0	0	1	1	0	31	18	0	0	0	0	0	0	0	0	0	0
1	1	1	0	1	1	0	0	1	1	0	1	0	1	51	0	0	0	0	0	0	0	0	0	0	0	0	0	0	1	1	0	1	0	1	2	1	0	82	31	0	0	0	0	0	0	0	1	1	0
1	1	1	0	1	1	1	0	0	0	0	0	0	1	69	0	0	0	0	0	0	0	0	0	0	0	1	1	1	1	1	0	0	0	0	1	1	0	18	18	0	0	0	0	0	0	0	0	0	0
1	1	1	0	1	1	0	0	1	1	0	0	0	1	66	1	1	0	0	0	0	0	0	0	0	0	1	0	1	2	1	0	0	0	0	1	1	0	52	18	0	0	0	0	0	0	0	0	0	0
1	1	1	0	1	0	0	1	0	1	0	0	0	1	62	1	0	0	0	0	1	0	1	0	0	0	0	0	1	1	0	1	0	0	0	1	1	0	34	34	0	0	0	0	0	0	0	0	0	0
1	1	1	0	1	1	1	0	0	0	0	0	0	0	67	0	1	0	0	1	0	0	0	0	0	1	1	0	0	3	0	1	0	0	0	1	0	1	69	51	0	0	0	0	0	0	0	0	0	0
1	1	1	0	1	1	0	1	0	1	0	0	0	1	55	1	1	0	1	1	0	0	0	0	0	0	0	1	0	3	0	1	0	0	0	1	1	0	51	51	0	0	0	0	0	0	0	0	0	0
1	1	1	0	1	1	0	0	1	1	0	0	1	1	51	1	1	0	0	0	0	0	1	0	0	0	1	0	0	2	0	1	0	0	0	1	1	0	34	34	0	0	0	0	0	0	0	0	0	0
1	1	1	0	1	1	0	0	1	1	0	0	0	1	64	1	1	0	0	1	0	0	0	1	0	0	1	0	0	3	0	0	1	0	0	1	0	1	87	36	0	0	0	0	0	0	0	0	0	0
1	1	1	0	1	0	1	0	1	1	0	1	0	1	44	0	0	0	0	1	0	0	0	0	0	0	1	0	0	2	1	0	0	0	0	1	1	0	18	18	0	0	0	0	0	0	0	0	0	1
1	1	1	0	1	1	1	0	1	1	0	0	0	1	38	0	1	1	0	0	0	0	1	0	0	0	0	1	0	2	1	0	0	0	0	1	1	0	52	18	0	0	0	0	0	0	0	0	0	0
1	1	1	0	1	0	0	1	0	1	0	0	1	1	57	0	1	1	1	0	0	0	0	0	0	0	0	0	0	2	0	0	1	0	0	1	1	0	49	36	0	0	0	0	0	0	0	0	0	0
1	1	1	0	1	1	1	0	0	0	0	0	1	1	76	1	1	0	0	0	0	0	0	0	0	0	0	0	0	3	1	0	0	0	0	1	1	0	69	18	0	0	0	0	0	0	0	0	0	0
1	1	1	0	1	0	0	0	1	1	0	0	0	1	50	1	0	1	0	1	0	0	0	0	0	0	1	0	0	2	1	0	0	0	0	1	1	0	31	18	0	0	0	0	0	0	0	0	0	0
1	1	1	0	1	1	1	0	1	1	0	1	0	1	76	0	1	0	0	0	0	0	1	0	0	0	1	0	0	2	0	1	0	0	0	1	1	0	51	51	0	0	0	0	0	0	0	0	0	0
1	1	1	0	1	0	1	0	0	0	0	0	1	1	76	0	0	0	0	0	0	0	0	0	0	0	0	0	1	3	0	1	0	0	0	1	1	0	64	51	0	0	0	0	0	0	0	0	0	0
1	1	1	0	1	0	1	0	0	0	0	0	1	1	71	1	0	1	0	0	0	0	0	0	0	0	1	1	0	3	0	1	0	0	0	1	1	0	47	34	0	0	0	0	0	0	0	0	0	0
1	1	1	0	1	1	1	0	1	1	0	0	0	1	63	1	1	0	0	0	0	0	0	1	0	0	1	0	1	2	1	1	0	0	1	2	1	0	52	52	0	0	0	0	0	0	0	0	0	0
1	1	1	0	1	0	1	0	1	1	0	0	1	1	48	1	1	1	0	0	0	0	0	0	0	1	0	0	0	2	0	1	0	0	0	1	1	0	69	51	0	0	0	0	0	0	0	0	0	0
1	1	1	0	1	0	0	0	1	1	0	0	0	1	76	1	1	0	0	0	0	0	0	1	0	0	0	1	1	2	0	1	0	0	0	1	1	0	82	51	0	0	0	0	0	0	0	0	0	0
1	1	0	0	1	1	1	0	1	1	0	1	0	0	82	1	1	1	0	0	0	0	0	0	0	0	1	0	1	3	0	0	1	0	0	1	0	1	69	18	0	0	0	0	0	0	0	0	0	0
1	1	1	0	0	1	0	0	0	0	0	0	0	0	70	1	1	0	0	0	0	0	0	1	0	0	0	1	0	1	1	0	0	0	0	1	1	0	82	18	0	0	0	0	0	0	0	0	0	0
1	1	1	0	0	1	1	0	0	0	0	0	0	1	60	0	1	0	0	1	0	0	0	0	0	0	1	0	1	1	0	0	1	0	0	1	0	1	69	18	0	0	0	0	0	0	0	0	0	0
1	1	1	0	0	0	0	0	0	0	0	0	0	1	71	1	1	0	0	0	0	0	0	0	0	0	0	1	0	1	1	0	0	0	0	1	1	0	82	18	0	0	0	0	0	0	0	0	0	1
1	1	1	0	0	1	0	0	0	0	0	0	1	1	71	0	0	0	0	0	1	0	1	0	0	0	1	0	0	2	1	0	0	0	0	1	1	0	52	18	0	0	0	0	0	0	0	0	0	0
1	1	1	0	0	0	1	0	0	0	0	0	1	1	72	0	0	0	0	0	0	0	0	0	0	0	1	1	0	3	0	1	0	0	0	1	1	0	64	51	1	0	0	1	0	0	0	0	0	0
1	1	1	0	0	0	1	0	0	0	0	0	1	1	84	1	1	0	0	0	0	0	0	0	0	0	0	0	0	3	0	0	1	0	0	1	0	1	66	36	0	0	0	0	0	0	0	0	0	0
1	1	1	0	0	0	1	0	0	0	0	0	1	1	66	1	1	0	0	0	1	0	0	0	0	0	1	0	0	1	0	1	0	0	0	1	0	1	26	13	0	0	0	0	0	0	0	0	0	0
1	1	1	0	0	0	1	0	0	0	0	0	0	0	64	1	1	0	0	0	0	0	0	1	0	0	1	1	0	3	1	0	0	0	0	1	1	0	31	18	0	0	0	0	0	0	0	0	0	0
1	1	1	0	0	0	0	0	1	1	0	0	0	1	63	0	1	0	0	0	0	0	1	0	0	0	0	0	0	2	0	1	0	0	0	1	1	0	65	34	0	0	0	0	0	0	0	0	0	0
1	1	1	0	0	1	1	0	0	0	0	0	0	1	53	1	1	0	0	0	0	0	0	0	0	0	0	0	0	3	0	1	0	0	0	1	1	0	69	51	0	0	0	0	0	0	0	0	0	0
1	1	1	0	0	0	0	0	0	0	0	0	0	1	60	1	0	0	0	0	0	0	0	0	0	0	0	1	0	1	0	0	1	0	0	1	1	0	100	36	0	0	0	0	0	0	0	0	0	0
1	1	1	0	0	0	1	0	0	0	0	0	0	1	49	1	1	0	0	1	0	0	0	0	0	0	1	0	1	2	1	0	0	0	0	1	1	0	100	18	0	0	0	0	0	0	0	0	0	0
1	1	1	0	0	1	0	0	1	1	0	1	0	1	56	0	1	1	0	0	0	0	0	0	0	0	0	0	0	1	0	1	0	0	0	1	1	0	51	51	0	0	0	0	0	0	0	0	0	1
1	1	1	0	0	1	0	0	1	1	0	0	0	1	45	0	0	0	0	1	0	0	0	0	0	1	0	0	0	3	0	1	0	0	0	1	1	0	51	51	0	0	0	0	0	0	0	0	0	0
1	1	1	0	0	0	0	0	0	0	0	0	0	1	55	0	0	0	0	0	0	0	0	0	0	0	0	0	0	2	0	1	1	0	1	2	1	0	69	69	0	0	0	0	0	0	0	0	0	0
1	1	0	0	0	1	0	0	0	0	1	1	0	1	45	1	1	0	0	0	1	0	1	0	0	0	1	1	0	2	0	1	0	0	0	1	1	0	82	51	0	0	0	0	0	0	0	0	0	0
1	0	1	0	0	0	0	0	0	0	0	0	0	1	71	1	1	0	1	0	0	0	0	0	0	0	1	1	1	2	0	0	1	0	0	1	1	0	87	36	1	1	1	0	0	1	0	0	0	0
1	0	1	0	0	0	0	0	0	0	0	0	0	1	63	1	1	1	0	0	0	0	0	0	0	0	1	0	0	0	0	1	0	0	0	1	0	0	34	34	0	0	0	0	0	0	0	1	1	0
1	0	0	0	0	0	0	0	0	0	0	0	0	1	70	0	0	0	0	0	0	0	0	0	0	0	0	0	0	1	0	1	0	0	0	1	0	0	34	34	0	0	0	0	0	0	0	0	0	0
1	0	0	0	0	0	0	0	0	0	0	0	0	1	57	0	0	0	0	1	0	0	0	0	0	0	0	0	0	1	0	0	1	0	0	1	0	1	31	18	0	0	0	0	0	0	0	0	0	0
1	1	1	0	1	1	0	1	0	1	1	0	1	1	70	1	0	1	0	0	1	0	1	0	0	0	1	0	0	1	1	0	0	0	0	1	1	0	69	18	1	1	1	0	1	1	0	0	0	0
1	1	1	0	1	1	0	1	0	1	0	0	0	1	68	1	0	1	1	0	0	0	0	0	0	0	0	0	0	3	1	0	0	0	0	1	0	0	69	18	1	1	1	0	0	1	0	0	0	0
1	1	1	0	1	1	0	1	0	1	0	0	0	1	51	1	1	1	0	1	0	0	0	0	0	0	0	0	0	2	1	0	1	0	1	2	0	0	31	31	0	0	0	0	0	0	0	0	0	0
1	1	0	1	1	1	1	0	0	0	0	0	1	1	54	1	1	0	0	0	0	0	1	0	0	0	1	1	0	3	0	1	0	0	0	1	1	0	39	34	0	0	0	0	0	0	0	0	0	0
1	1	1	0	1	1	0	1	0	1	0	0	0	1	46	0	1	0	0	1	0	0	0	1	0	0	1	0	0	0	0	0	1	0	0	1	0	1	69	18	0	0	0	0	0	0	0	0	0	0
1	1	1	0	1	1	0	1	0	1	0	0	0	1	41	0	1	0	0	0	1	0	1	0	0	0	0	1	0	3	1	0	0	0	0	1	1	0	69	18	0	0	0	0	0	0	0	0	1	0
1	1	1	0	1	1	0	1	0	1	0	0	1	1	69	1	1	0	0	0	0	0	0	0	0	0	0	1	0	1	0	0	1	0	0	1	0	1	65	18	1	0	0	1	0	0	0	0	0	0
1	1	1	0	1	1	1	0	0	0	0	0	1	0	84	1	1	1	0	0	0	0	0	0	0	0	0	1	0	1	0	0	1	0	0	1	1	0	100	36	0	0	0	0	0	0	0	0	0	0
1	1	1	0	1	1	0	0	1	1	0	0	0	1	55	1	0	1	0	0	0	0	1	0	0	0	1	0	0	2	1	0	0	0	0	1	1	0	82	18	0	0	0	0	0	0	0	0	0	1
1	1	1	0	1	1	0	0	0	0	0	0	0	1	77	1	0	0	0	0	0	0	0	0	0	0	1	1	1	3	0	0	1	0	0	1	1	0	49	36	0	0	0	0	0	0	0	0	0	0
1	1	1	0	1	0	0	0	1	1	0	0	0	1	59	1	1	1	0	0	1	0	1	0	0	1	0	1	0	3	1	1	0	0	1	2	1	0	82	69	0	0	0	0	0	0	0	0	0	0
1	1	1	0	1	0	0	0	1	1	0	1	0	1	66	1	1	1	0	0	0	0	0	0	0	0	0	0	1	3	0	0	1	0	0	1	0	0	100	36	0	0	0	0	0	0	0	0	0	0
1	1	1	0	1	0	1	0	0	0	0	0	0	1	51	0	0	0	0	0	1	0	1	0	0	0	1	1	0	2	0	1	0	0	0	1	1	0	34	34	0	0	0	0	0	0	0	1	1	0
1	1	1	0	1	1	0	0	1	1	0	1	0	0	79	0	1	0	0	1	0	0	0	0	0	0	1	0	0	3	0	0	1	0	0	1	0	1	100	36	1	0	0	1	0	0	0	1	1	0
1	1	1	0	1	1	0	0	1	1	0	0	0	1	57	0	1	0	0	0	0	0	0	0	0	0	0	0	0	0	0	1	0	0	0	1	1	0	34	34	0	0	0	0	0	0	0	0	0	0
1	1	1	0	1	0	0	0	1	1	0	0	0	1	73	0	0	1	0	1	0	0	0	0	0	0	1	0	0	2	0	0	1	0	0	1	1	0	36	36	1	1	1	0	0	1	0	0	0	0
1	1	1	0	1	0	0	1	0	1	0	0	0	1	41	0	0	1	0	0	0	0	0	0	0	0	0	0	0	2	1	0	0	0	0	1	1	0	18	18	0	0	0	0	0	0	0	0	0	1
1	1	1	0	1	1	0	1	0	1	0	0	0	1	66	0	1	1	0	1	0	0	0	0	0	0	1	0	0	0	1	0	0	0	0	1	0	0	31	18	1	0	0	1	0	0	0	0	0	0
1	1	1	0	1	0	0	1	0	1	0	0	0	1	63	0	0	0	0	0	0	0	1	0	0	0	0	0	0	3	1	0	0	0	0	1	1	0	52	18	0	0	0	0	0	0	0	0	0	0
1	1	1	0	1	1	0	1	0	1	0	0	0	0	63	0	0	0	0	1	0	0	0	0	0	0	1	0	0	1	0	1	0	0	0	1	1	0	34	34	0	0	0	0	0	0	0	0	0	0
1	1	1	0	1	0	1	0	1	1	0	0	0	1	54	0	1	1	0	1	0	0	0	0	0	0	0	0	0	2	0	0	1	0	0	1	0	1	52	18	0	0	0	0	0	0	0	0	0	0
1	1	1	0	0	1	0	0	1	1	0	1	0	1	55	1	1	1	0	0	1	0	0	0	1	0	1	0	0	0	0	0	1	0	0	1	0	1	69	18	0	0	0	0	0	0	0	1	1	0
1	0	1	0	0	0	0	0	0	0	0	0	0	1	52	1	1	0	1	0	1	0	0	0	0	0	1	0	1	2	0	1	0	0	0	1	1	0	47	34	0	0	0	0	0	0	0	1	1	1
1	0	1	0	0	0	0	0	0	0	0	0	0	1	76	1	1	0	0	0	1	0	1	0	0	1	0	0	0	2	0	1	0	0	0	1	1	0	47	34	0	0	0	0	0	0	0	0	0	0
1	0	1	0	0	1	0	0	0	0	0	0	0	1	66	0	1	1	0	0	1	0	1	1	0	0	0	1	0	2	0	1	0	0	0	1	1	0	51	51	0	0	0	0	0	0	0	0	0	0
1	0	0	0	0	0	0	0	0	0	0	0	0	1	67	0	1	1	1	0	1	0	1	1	0	0	0	0	0	3	1	1	0	0	1	2	1	0	82	69	1	1	1	0	1	1	0	0	0	0
1	1	1	0	1	0	0	0	0	0	0	0	0	1	59	1	0	0	0	0	0	0	0	0	0	1	1	1	1	3	1	0	0	0	0	1	1	0	65	18	0	0	0	0	0	0	0	0	0	1
1	1	1	0	1	1	1	0	1	1	0	0	0	1	62	0	1	0	0	0	0	0	0	0	0	0	1	0	0	3	0	1	0	0	0	1	1	0	51	51	1	1	1	0	0	1	0	0	0	0
1	1	1	0	1	1	0	0	1	1	0	0	0	1	41	0	0	1	0	1	0	0	0	0	0	0	0	0	0	0	1	1	0	0	1	2	1	0	69	69	0	0	0	0	0	0	0	0	0	1
1	1	1	0	1	1	0	0	1	1	0	0	0	1	52	0	1	0	0	0	0	0	0	0	0	0	1	0	0	3	1	0	0	0	0	1	1	0	52	18	0	0	0	0	0	0	0	1	1	0
1	1	1	0	1	1	0	0	0	0	0	0	0	1	50	0	1	1	0	1	0	0	0	0	0	0	0	0	0	3	0	0	1	0	0	1	1	0	70	36	0	0	0	0	0	0	0	0	0	0
1	1	1	0	0	1	0	0	0	0	0	0	1	1	64	0	0	1	0	0	0	0	0	0	0	0	0	0	0	1	0	0	1	0	0	1	0	1	44	18	1	1	1	0	1	1	0	0	0	0
1	1	1	0	0	0	0	0	0	0	0	0	0	1	64	1	0	1	0	0	0	0	0	0	0	0	1	0	0	2	0	1	0	0	0	1	1	0	34	34	0	0	0	0	0	0	0	0	0	0
1	1	1	0	1	1	0	0	0	0	1	1	0	1	68	1	1	1	0	0	0	0	0	0	0	0	1	0	0	0	0	1	0	0	0	1	1	0	52	34	1	1	1	0	0	1	0	0	0	0
1	1	1	0	1	1	1	0	1	1	0	0	0	1	53	0	1	0	0	0	0	0	0	0	0	0	0	1	1	3	0	1	0	0	0	1	1	0	34	34	1	1	1	0	0	1	0	0	0	0
1	1	1	0	1	1	0	0	1	1	0	0	1	0	68	1	0	0	0	1	0	0	0	0	0	0	1	0	0	0	0	0	1	0	0	1	1	0	100	36	0	0	0	0	0	0	0	0	0	0
1	1	1	0	1	0	0	1	0	1	0	0	0	1	50	0	0	0	0	0	0	0	1	0	0	0	1	0	0	1	1	0	0	0	0	1	1	0	31	18	0	0	0	0	0	0	0	0	0	0
1	1	1	0	1	1	0	0	1	1	0	0	0	1	68	1	1	0	0	0	1	0	0	0	0	0	0	0	0	3	0	0	1	0	0	1	0	1	31	18	0	0	0	0	0	0	0	0	0	0
1	1	1	0	1	1	0	0	1	1	0	0	0	1	48	0	0	1	0	1	0	0	0	0	0	1	1	0	0	3	0	0	1	0	0	1	0	1	31	18	0	0	0	0	0	0	0	0	0	0
1	1	1	0	1	1	0	0	0	0	0	0	1	1	48	1	1	0	0	0	1	0	0	0	0	0	0	0	0	2	0	0	1	0	0	1	0	1	18	18	0	0	0	0	0	0	0	0	0	1
1	1	1	0	1	1	1	0	0	0	0	0	0	1	52	0	1	0	0	0	0	0	0	0	0	1	0	1	0	2	0	0	1	0	0	1	0	1	31	18	1	0	0	1	0	0	0	0	0	0
1	1	1	0	1	1	1	0	0	0	0	0	0	1	74	1	0	0	0	0	1	0	0	0	0	0	1	1	0	3	1	0	0	0	0	1	0	0	100	18	0	0	0	0	0	0	0	0	0	0
1	1	1	0	1	1	0	0	1	1	0	0	0	1	72	0	0	0	0	0	1	0	0	0	0	0	0	1	0	2	1	0	0	0	0	1	0	0	18	18	0	0	0	0	0	0	0	0	0	0
1	1	1	0	1	0	1	0	1	1	0	0	0	1	62	0	1	0	0	0	0	0	0	0	0	0	0	0	0	3	1	0	0	0	0	1	0	0	18	18	0	0	0	0	0	0	0	0	0	0
1	1	1	0	1	1	0	0	1	1	0	1	0	1	71	1	1	0	0	0	0	0	0	0	0	0	0	0	0	3	1	0	0	0	0	1	0	0	18	18	0	0	0	0	0	0	0	0	0	0
1	1	1	0	1	1	0	0	0	0	0	0	0	1	55	1	1	1	0	0	0	0	0	0	0	0	1	0	0	3	0	0	1	0	0	1	0	1	18	18	0	0	0	0	0	0	0	0	0	0
1	0	1	0	1	0	0	0	0	0	0	0	0	1	69	1	0	0	0	0	0	0	0	0	0	0	0	0	0	1	1	0	0	0	0	1	0	0	31	18	0	0	0	0	0	0	0	0	0	0
1	1	0	0	1	1	1	0	1	1	0	0	1	0	79	0	1	0	0	0	1	0	0	0	0	0	0	0	1	2	1	0	0	0	0	1	1	0	18	18	0	0	0	0	0	0	0	0	0	0
1	1	1	0	0	0	0	1	0	1	0	0	1	0	57	1	1	0	0	0	0	0	0	0	0	0	0	0	0	2	1	0	0	0	0	1	1	0	31	18	0	0	0	0	0	0	0	0	0	0
1	1	1	0	0	1	1	0	0	0	0	0	0	1	61	0	0	0	0	1	0	0	0	0	0	0	0	0	0	2	1	0	0	0	0	1	1	0	18	18	0	0	0	0	0	0	0	0	0	0
1	1	1	0	0	1	0	0	1	1	0	1	0	1	65	0	1	1	0	1	0	0	1	0	0	0	1	1	0	2	0	0	1	0	0	1	0	1	18	18	0	0	0	0	0	0	0	0	0	0
1	0	1	0	0	0	1	0	0	0	0	0	0	1	63	0	0	1	0	1	1	0	1	0	0	1	1	0	0	2	1	0	1	0	1	2	1	0	49	49	0	0	0	0	0	0	0	0	0	0
1	0	1	0	0	0	0	0	0	0	0	0	0	0	76	1	1	0	0	0	0	0	0	0	0	0	0	0	1	2	1	0	1	0	1	2	1	0	31	31	0	0	0	0	0	0	0	0	0	0
1	1	1	0	1	0	1	0	0	0	0	0	1	1	57	0	1	1	0	1	0	0	0	0	0	1	1	0	0	3	1	0	0	0	0	1	1	0	18	18	0	0	0	0	0	0	0	0	0	0
1	1	1	0	1	1	1	0	0	0	0	0	0	1	55	1	0	0	0	0	1	0	0	0	0	0	0	1	0	2	1	0	0	0	0	1	1	0	31	18	0	0	0	0	0	0	0	0	0	0
1	1	1	0	1	1	0	0	1	1	0	0	0	1	62	0	0	1	0	0	1	0	1	0	0	0	1	0	0	1	1	0	0	0	0	1	0	0	18	18	0	0	0	0	0	0	0	1	1	0
1	1	1	0	1	1	0	1	0	1	0	0	0	1	52	0	0	0	0	0	1	0	1	0	0	0	1	0	1	3	1	0	0	0	0	1	0	0	31	18	0	0	0	0	0	0	0	0	0	0
1	1	1	0	1	1	0	1	0	1	0	0	0	1	49	1	1	0	0	1	1	0	1	0	0	0	1	0	0	1	0	0	1	0	0	1	0	1	18	18	0	0	0	0	0	0	0	0	0	0
1	1	1	0	1	1	1	0	0	0	0	0	1	1	51	0	0	0	0	0	0	0	0	0	0	0	0	0	1	3	1	0	0	0	0	1	0	0	49	18	0	0	0	0	0	0	0	0	0	0
1	1	1	0	1	0	1	0	0	0	0	0	0	1	63	0	1	0	0	0	0	0	0	0	0	0	0	0	0	1	1	0	0	0	0	1	1	0	18	18	0	0	0	0	0	0	0	0	0	0
1	1	1	0	1	0	1	0	0	0	0	0	0	1	58	0	0	0	0	0	0	0	0	0	0	1	0	1	0	1	1	0	0	0	0	1	0	0	31	18	0	0	0	0	0	0	0	0	0	0
1	1	1	0	0	1	0	0	1	1	0	0	0	1	59	1	1	0	0	0	0	0	0	0	0	0	1	0	1	1	0	0	1	0	0	1	1	0	49	36	0	0	0	0	0	0	0	0	0	0
1	1	1	0	0	0	1	0	0	0	0	0	0	1	66	1	1	0	0	0	1	0	0	0	0	0	0	0	0	2	1	0	0	0	0	1	1	0	31	18	0	0	0	0	0	0	0	0	0	0
1	1	1	0	1	0	1	0	1	1	0	0	0	1	54	1	1	0	0	0	0	0	0	1	0	0	1	0	0	1	0	0	1	0	0	1	0	1	18	18	0	0	0	0	0	0	0	0	0	0
1	1	1	0	1	0	0	0	1	1	0	0	0	1	65	1	0	0	0	0	1	0	0	0	0	0	0	0	0	3	0	0	1	0	0	1	0	1	18	18	0	0	0	0	0	0	0	0	0	0
1	1	1	0	1	1	0	0	1	1	0	1	0	1	51	1	0	1	0	0	1	0	1	0	0	0	0	1	1	2	1	0	0	0	0	1	1	0	18	18	0	0	0	0	0	0	0	0	0	0
1	1	0	0	1	0	1	0	0	0	0	0	0	1	75	0	1	0	0	0	0	0	0	0	0	0	0	0	0	0	0	0	1	0	0	1	0	1	18	18	1	1	0	1	0	0	1	0	0	0
1	1	1	0	1	1	0	1	0	1	0	0	0	1	46	1	0	1	0	0	0	0	0	0	0	0	0	0	0	2	0	0	1	0	0	1	1	0	36	36	0	0	0	0	0	0	0	0	0	0
1	1	1	0	1	1	0	1	0	1	0	0	0	1	44	0	0	1	0	1	0	0	0	0	0	1	1	0	1	2	1	0	0	0	0	1	1	0	18	18	0	0	0	0	0	0	0	0	0	0
1	1	1	0	0	1	1	1	1	1	0	1	0	1	50	1	1	1	0	1	0	0	0	0	0	0	1	0	0	1	1	0	0	0	0	1	0	1	5	5	0	0	0	0	0	0	0	0	0	0
1	1	1	0	1	0	1	0	0	0	0	0	0	1	54	0	1	1	0	1	0	0	0	0	0	0	0	0	0	2	1	1	1	0	1	3	1	1	65	65	0	0	0	0	0	0	0	0	0	0
1	1	1	0	1	1	0	0	1	1	0	0	0	1	52	1	0	0	0	1	0	0	0	0	0	0	0	1	0	3	1	0	0	0	0	1	1	0	100	18	0	0	0	0	0	0	0	0	0	0
1	1	1	0	1	1	0	0	1	1	0	0	0	1	65	0	0	1	0	0	0	0	0	0	0	0	1	0	0	1	0	1	0	0	0	1	1	0	82	51	0	0	0	0	0	0	0	0	0	0
1	1	1	0	1	0	0	0	1	1	0	0	0	0	59	0	1	0	0	1	0	0	0	0	0	1	0	0	0	3	0	0	1	0	0	1	0	1	82	18	0	0	0	0	0	0	0	0	0	0
1	1	1	0	1	0	1	0	0	0	0	0	1	0	63	0	0	0	0	0	0	0	0	0	0	0	1	0	0	2	0	1	0	0	0	1	1	0	51	51	0	0	0	0	0	0	0	0	0	0
1	1	1	0	1	0	0	0	1	1	0	0	0	0	69	1	1	0	0	1	0	0	0	0	0	0	1	0	0	2	1	0	0	0	0	1	1	0	69	18	0	0	0	0	0	0	0	0	0	0
1	1	1	0	1	1	0	0	0	0	0	0	0	1	51	0	0	1	0	1	0	0	0	0	0	1	0	1	0	3	0	1	0	0	0	1	1	0	51	51	0	0	0	0	0	0	0	0	0	0
1	1	1	0	1	1	0	0	0	0	0	0	0	1	53	0	1	1	0	1	0	0	0	0	0	0	1	1	0	1	0	1	1	0	1	2	0	1	52	52	0	0	0	0	0	0	0	0	0	0
1	1	1	0	1	0	0	0	1	1	0	0	0	1	61	0	1	0	0	0	1	0	0	0	0	0	0	0	0	3	1	0	0	0	0	1	0	1	39	5	0	0	0	0	0	0	0	0	0	0
1	1	1	0	1	1	1	0	1	1	0	0	0	1	67	0	1	0	1	1	0	0	1	0	0	0	0	1	0	2	1	1	0	0	1	2	1	0	69	69	0	0	0	0	0	0	0	0	0	0
1	0	1	0	1	1	1	0	1	1	0	0	0	1	50	1	1	0	1	0	0	0	0	0	0	0	0	1	0	3	0	1	0	0	0	1	1	0	51	51	0	0	0	0	0	0	0	0	0	0
1	1	1	0	0	1	0	0	1	1	0	1	0	1	77	0	1	0	0	1	1	0	0	0	0	0	0	1	1	2	1	1	0	0	1	2	1	0	82	69	0	0	0	0	0	0	0	0	0	0
1	1	1	0	0	1	1	0	1	1	0	1	0	0	52	0	1	0	0	0	0	0	0	0	0	0	0	1	0	2	0	1	0	0	0	1	1	0	34	34	0	0	0	0	0	0	0	0	0	0
1	1	1	0	0	1	1	0	0	0	0	0	0	0	59	0	1	0	0	1	0	0	0	0	0	0	0	0	1	2	0	1	0	0	0	1	1	0	34	34	0	0	0	0	0	0	0	0	0	0
1	0	1	0	0	0	0	0	0	0	0	0	0	1	67	0	1	1	0	0	0	0	0	0	0	0	0	0	0	2	1	0	0	0	0	1	0	1	18	18	0	0	0	0	0	0	0	0	0	0
1	1	1	0	1	1	0	0	1	1	0	0	1	0	81	1	1	0	1	1	1	0	1	0	0	1	0	1	0	1	0	1	0	0	0	1	1	0	69	51	1	1	1	0	1	1	0	0	0	0
1	1	1	0	1	1	0	0	1	1	0	0	0	0	74	0	1	0	0	1	0	0	0	0	0	0	0	0	0	2	0	1	0	0	0	1	1	0	34	34	0	0	0	0	0	0	0	0	0	0
1	1	1	0	1	1	0	1	0	1	0	0	0	1	60	0	0	1	0	1	0	0	0	0	0	1	1	1	0	2	1	0	0	0	0	1	1	0	82	18	0	0	0	0	0	0	0	0	0	0
1	1	1	0	1	1	0	0	0	0	0	0	1	1	73	1	1	0	0	1	1	0	0	0	1	1	1	1	0	1	1	0	0	0	0	1	1	0	18	18	0	0	0	0	0	0	0	0	0	0
1	1	1	0	1	1	0	0	1	1	0	0	1	1	72	1	1	0	0	0	0	0	0	1	0	0	1	0	1	2	1	0	0	0	0	1	1	0	62	18	0	0	0	0	0	0	0	0	0	0
1	1	1	0	0	1	1	0	1	1	0	0	0	1	66	0	1	0	0	0	0	0	0	1	0	0	0	1	0	3	0	1	0	0	0	1	1	0	87	51	1	0	0	1	0	0	0	0	0	0
1	1	1	0	1	0	1	0	0	0	0	0	0	1	36	1	1	0	1	0	0	0	1	0	0	0	1	0	1	3	0	1	0	0	0	1	1	0	51	51	0	0	0	0	0	0	0	0	0	0
1	1	1	0	0	1	0	1	0	1	0	0	0	1	85	1	1	0	0	0	0	0	0	0	0	0	1	0	0	1	0	1	0	0	0	1	1	0	34	34	0	0	0	0	0	0	0	1	1	1
1	1	1	0	1	0	1	0	0	0	0	0	1	1	62	0	1	0	1	0	0	0	0	1	0	0	1	0	0	2	1	1	0	0	1	2	1	0	52	52	1	0	0	1	0	0	0	0	0	0
1	1	1	0	1	0	0	0	1	1	0	0	0	1	57	0	1	1	0	0	0	0	0	0	0	1	1	0	0	3	1	0	0	0	0	1	0	0	18	18	0	0	0	0	0	0	0	0	0	0
1	1	1	0	1	0	0	0	1	1	0	0	0	1	44	0	0	1	0	0	0	0	0	0	0	1	1	0	0	1	1	0	0	0	0	1	1	0	18	18	0	0	0	0	0	0	0	0	0	0
1	1	1	0	1	0	1	0	1	1	0	1	0	1	58	0	1	0	0	0	1	0	0	0	0	0	1	0	0	2	1	0	0	0	0	1	0	0	18	18	0	0	0	0	0	0	0	0	0	0
1	1	1	0	1	1	1	1	0	1	0	0	0	1	60	1	1	0	0	0	0	0	1	0	0	0	0	1	0	3	1	0	1	0	1	2	1	0	31	31	1	1	1	0	0	1	0	0	0	0
1	1	1	0	1	1	0	0	1	1	0	0	0	1	54	0	1	1	0	0	0	0	0	1	0	0	0	0	0	2	0	0	1	0	0	1	1	0	36	36	0	0	0	0	0	0	0	0	0	0
1	1	1	0	1	0	0	0	0	0	0	0	0	0	61	1	0	0	0	1	0	0	0	0	0	1	1	0	0	2	1	0	0	0	0	1	1	0	18	18	0	0	0	0	0	0	0	0	0	0
1	1	1	0	1	1	0	0	1	1	0	1	0	1	78	1	1	0	1	0	0	0	0	0	0	0	1	1	0	3	0	1	0	0	0	1	1	0	47	34	0	0	0	0	0	0	0	0	0	0
2	1	1	0	1	1	0	0	0	0	0	0	0	1	65	1	0	0	0	0	0	0	0	0	0	0	0	0	0	2	0	1	0	0	0	1	1	0	51	51	0	0	0	0	0	0	0	0	0	0
2	1	1	0	1	0	0	0	1	1	0	0	0	0	67	0	1	0	0	0	0	0	0	0	0	0	0	0	0	2	0	1	0	0	0	1	1	0	34	34	0	0	0	0	0	0	0	0	0	0
2	1	1	0	0	0	0	0	1	1	0	0	0	1	52	1	1	0	1	0	0	0	0	1	0	0	0	1	0	2	0	1	1	0	1	2	1	0	66	53	0	0	0	0	0	0	0	1	1	0
2	1	1	0	0	0	0	0	0	0	0	0	0	1	58	0	0	0	0	1	0	0	0	0	0	0	0	0	0	2	1	0	0	0	0	1	1	0	44	18	0	0	0	0	0	0	0	0	0	0
2	1	1	0	0	1	0	1	0	1	0	1	0	1	76	1	0	0	0	0	0	0	0	0	0	0	0	0	1	3	0	1	0	0	0	1	1	0	34	34	0	0	0	0	0	0	0	0	0	1
2	1	1	0	1	1	0	0	0	0	0	0	0	0	67	0	1	0	0	0	0	0	0	0	0	0	0	1	0	3	0	0	1	0	0	1	1	0	49	36	0	0	0	0	0	0	0	0	0	0
2	1	1	0	1	1	1	1	0	1	0	0	0	1	72	0	1	0	0	0	0	0	0	0	0	1	0	1	0	1	0	1	0	0	0	1	1	0	100	51	0	0	0	0	1	1	0	0	0	1
2	1	1	0	1	0	0	1	0	1	0	1	0	0	79	0	0	1	0	0	0	0	1	0	0	1	1	0	0	1	0	1	0	0	0	1	1	0	47	34	0	0	0	0	0	0	0	0	0	1
2	1	1	0	1	1	0	0	0	0	0	0	1	0	78	1	1	0	0	0	0	0	0	0	0	0	0	0	0	1	1	0	0	0	0	1	1	0	18	18	0	0	0	0	0	0	0	0	0	0
2	1	1	0	1	0	0	1	0	1	0	0	1	1	83	1	0	0	0	0	0	0	1	0	0	0	0	0	0	2	1	0	0	0	0	1	1	0	18	18	0	0	0	0	0	0	0	1	1	0
2	1	1	0	0	0	1	0	1	1	0	1	0	1	44	0	1	0	0	1	0	0	0	0	0	0	0	1	0	2	0	0	1	0	0	1	1	0	36	36	0	0	0	0	0	0	0	0	0	0
2	1	1	0	1	0	1	0	1	1	0	0	0	1	35	0	1	1	0	0	0	0	0	0	0	0	1	0	0	2	0	0	1	0	0	1	0	1	31	18	0	0	0	0	0	0	0	0	0	0
2	1	1	0	1	0	1	0	1	1	0	0	0	1	82	0	1	0	0	0	0	0	0	0	0	0	1	0	0	2	0	0	1	0	0	1	1	0	49	36	0	0	0	0	0	0	0	0	0	0
2	1	1	0	1	1	0	0	1	1	0	0	0	0	63	0	0	0	0	0	0	0	1	0	0	0	1	0	0	3	1	0	0	0	0	1	0	0	18	18	0	0	0	0	0	0	0	0	0	0
2	1	1	0	1	1	0	0	0	0	0	0	1	1	64	0	1	0	0	0	0	0	0	1	0	0	0	0	0	3	0	1	0	0	0	1	1	0	52	34	0	0	0	0	0	0	0	0	0	0
2	1	1	0	1	0	1	0	1	1	0	1	0	1	65	1	1	1	0	1	0	0	0	0	0	0	0	0	0	3	0	0	1	0	0	1	0	1	54	36	0	0	0	0	0	0	0	0	0	0
2	1	1	0	1	1	1	0	1	1	0	1	0	1	56	0	1	0	0	0	0	0	0	0	0	0	1	1	0	2	0	1	0	0	0	1	1	0	64	51	0	0	0	0	0	0	0	0	0	0
2	1	1	0	1	0	0	0	1	1	0	1	0	1	75	1	1	1	0	0	0	0	0	0	0	0	1	0	0	2	1	0	0	0	0	1	1	0	52	18	0	0	0	0	0	0	0	0	0	0
2	1	1	0	1	1	0	0	1	1	0	0	0	1	80	0	1	1	0	0	1	0	0	0	0	0	0	1	1	3	0	1	0	0	0	1	1	0	100	51	0	0	0	0	0	0	0	0	0	0
2	1	1	0	1	1	1	1	0	1	0	0	0	0	66	1	1	0	0	0	0	0	0	0	0	0	0	1	0	3	1	1	0	0	1	2	1	0	62	31	0	0	0	0	0	0	0	0	1	0
2	1	1	0	1	1	0	0	0	0	0	0	0	1	77	0	1	0	0	0	0	0	1	0	1	0	0	0	0	1	1	0	0	0	0	1	1	0	83	18	1	1	1	0	0	1	0	0	0	1
2	1	1	0	1	0	0	0	1	1	0	0	0	1	65	1	0	0	0	0	0	0	0	0	0	0	0	0	0	2	0	1	0	0	0	1	0	1	64	51	0	0	0	0	0	0	0	0	0	0
2	1	1	0	1	1	1	0	1	1	0	1	0	0	77	0	1	0	1	0	0	0	0	0	0	0	0	0	0	2	1	0	0	0	0	1	1	0	100	18	0	0	0	0	0	0	0	0	0	0
2	1	1	0	1	0	1	0	1	1	0	0	0	1	45	0	1	0	0	0	0	0	0	0	0	0	0	1	1	2	0	1	1	0	1	2	0	1	69	69	0	0	0	0	0	0	0	0	0	1
2	1	1	0	1	0	0	0	1	1	0	0	0	1	69	0	0	1	0	1	0	0	0	0	0	0	0	0	0	3	1	0	1	0	1	2	1	0	65	31	0	0	0	0	0	0	0	0	0	0
2	1	1	0	1	1	0	0	1	1	0	1	0	1	53	1	1	0	0	0	1	0	0	1	0	0	0	0	0	1	1	0	1	0	1	2	1	0	62	49	0	0	0	0	0	0	0	0	0	0
2	1	1	0	1	1	0	0	0	0	0	0	1	1	46	0	1	1	0	1	0	0	0	0	0	0	0	0	0	1	1	0	1	0	1	2	1	0	31	31	0	0	0	0	0	0	0	0	0	0
2	1	1	0	1	0	1	0	0	0	0	0	0	1	45	1	1	1	0	1	1	0	0	0	0	0	1	0	0	1	1	0	0	0	0	1	0	0	31	18	0	0	0	0	0	0	0	1	1	0
2	1	1	0	1	1	0	0	0	0	0	0	0	1	61	1	0	0	0	1	0	0	0	0	0	0	0	1	0	2	1	0	1	0	1	2	0	0	82	31	0	0	0	0	0	0	0	1	1	0
2	1	1	0	1	1	0	0	1	1	0	1	1	1	61	1	1	0	0	1	0	0	0	0	0	0	1	0	0	2	1	0	0	0	0	1	0	1	39	5	0	0	0	0	0	0	0	0	1	0
2	1	1	0	1	1	0	0	1	1	0	0	0	1	42	0	0	0	0	1	0	0	0	0	0	0	0	0	0	1	0	0	1	0	0	1	0	1	82	18	0	0	0	0	0	0	0	0	1	0
2	1	1	0	1	0	0	0	1	1	0	0	0	0	76	0	1	0	0	1	1	0	0	0	0	1	1	0	1	1	1	0	0	0	0	1	1	0	62	18	0	0	0	0	0	0	0	0	0	0
2	1	1	0	1	0	0	0	1	1	0	0	0	1	46	0	1	1	0	0	0	0	0	0	0	0	0	0	0	2	0	0	1	0	0	1	0	1	65	18	0	0	0	0	0	0	0	0	0	0
2	1	1	0	0	0	0	0	0	0	0	0	0	0	73	0	1	0	0	0	0	0	0	0	0	0	0	0	1	2	0	1	0	0	0	1	1	0	100	51	0	0	0	0	0	0	0	0	0	0
2	1	1	0	0	1	1	0	0	0	0	0	1	1	61	1	0	1	0	0	0	0	0	0	0	0	0	0	0	2	0	0	1	0	0	1	0	1	69	18	0	0	0	0	0	0	0	0	0	1
2	1	1	0	0	1	0	0	0	0	0	0	0	1	44	0	0	0	0	0	0	0	1	0	0	0	1	0	0	2	1	0	0	0	0	1	1	0	52	18	0	0	0	0	0	0	0	0	0	0
2	1	1	0	0	1	1	0	0	0	0	0	1	1	67	0	1	0	0	0	0	0	0	0	0	0	1	0	0	3	0	0	1	0	0	1	0	1	69	18	0	0	0	0	0	0	0	0	0	0
2	1	1	0	0	0	1	0	1	1	0	1	0	1	76	0	1	0	0	1	0	0	0	0	0	0	1	1	0	1	0	1	0	0	0	1	1	0	52	34	0	0	0	0	0	0	0	0	0	0
2	1	1	0	1	1	0	0	1	1	0	1	0	0	68	0	1	1	0	1	0	0	0	0	0	1	0	0	0	3	1	0	0	0	0	1	0	0	18	18	0	0	0	0	0	0	0	0	0	0
2	1	1	0	0	0	0	0	0	0	0	0	0	1	63	0	1	0	0	1	0	0	0	0	0	0	0	0	0	3	0	0	1	0	0	1	0	1	49	36	0	0	0	0	0	0	0	1	1	1
2	1	1	0	0	1	1	0	1	1	0	0	0	1	57	0	1	0	0	0	0	0	0	0	0	0	1	0	0	1	0	0	1	0	0	1	1	0	53	36	0	0	0	0	0	0	0	0	0	0
2	1	1	0	0	0	0	0	0	0	0	0	0	0	65	1	0	0	0	1	0	0	0	0	0	0	0	0	0	1	1	0	1	0	1	2	1	0	49	49	0	0	0	0	0	0	0	0	0	0
2	1	1	0	1	1	0	0	0	0	0	0	0	1	51	0	0	1	0	0	0	0	0	0	0	1	0	0	0	3	1	0	1	0	1	2	1	0	44	31	1	1	1	0	1	1	0	0	0	0
2	1	1	0	0	0	0	0	0	0	0	1	1	1	66	0	1	0	0	0	1	0	0	0	0	0	1	1	0	3	0	0	1	0	0	1	0	1	36	18	0	0	0	0	0	0	0	0	0	0
2	0	1	0	0	0	0	0	0	0	0	0	0	0	71	0	1	0	0	0	0	0	0	0	0	1	0	1	0	3	0	0	1	0	0	1	0	1	52	18	0	0	0	0	0	0	0	0	0	0
2	1	1	0	1	1	1	0	1	1	0	1	0	0	87	1	1	0	0	0	0	0	0	0	0	0	0	0	1	3	1	0	0	0	0	1	1	0	65	18	1	0	0	1	0	0	0	0	0	0
2	1	1	0	1	1	0	1	0	1	0	0	1	1	82	1	1	0	1	1	1	0	1	1	0	0	0	0	0	3	0	1	0	0	0	1	1	0	87	51	0	0	0	0	0	0	0	0	0	0
2	1	1	0	1	1	0	1	0	1	0	0	0	1	85	0	0	0	0	1	0	0	0	0	0	0	0	1	0	3	1	0	0	0	0	1	1	0	65	18	1	0	0	1	0	0	0	0	0	0
2	1	1	0	1	0	0	0	0	0	0	0	0	1	44	1	0	1	0	1	0	0	1	0	0	1	1	0	0	2	0	0	1	0	0	1	0	1	31	18	0	0	0	0	0	0	0	0	0	0
2	1	1	0	1	0	0	0	0	0	0	0	0	1	44	0	0	0	0	0	0	0	0	0	0	0	1	0	0	3	0	1	0	0	0	1	1	0	51	51	0	0	0	0	0	0	0	0	0	0
2	1	1	0	0	1	1	1	0	1	0	0	0	1	77	1	1	0	0	1	0	0	0	0	0	1	1	0	1	2	0	1	0	0	0	1	1	0	64	51	0	0	0	0	0	0	0	0	0	0
2	1	1	0	0	1	0	1	0	1	0	0	0	1	73	0	0	0	0	0	0	0	0	0	0	0	0	0	0	3	1	0	0	0	0	1	1	0	52	18	1	1	1	0	0	1	0	0	0	0
2	1	1	0	0	0	0	0	0	0	0	0	0	1	58	1	0	1	0	0	0	0	0	0	0	1	1	1	1	2	1	0	0	0	0	1	1	0	52	18	0	0	0	0	0	0	0	0	0	0
2	1	1	0	1	0	1	0	1	1	0	1	0	0	71	1	1	0	0	0	0	0	0	1	0	1	0	0	0	3	0	0	1	0	0	1	0	1	65	18	0	0	0	0	0	0	0	0	0	1
2	1	1	0	1	1	1	1	0	1	0	0	0	1	86	1	1	0	1	1	0	0	0	1	0	0	0	0	0	1	1	0	0	0	0	1	1	0	52	18	0	0	0	0	0	0	0	0	0	0
2	1	1	0	1	0	0	0	0	0	0	0	0	1	58	0	1	0	0	0	1	0	1	0	0	0	0	0	0	2	1	0	0	0	0	1	1	0	18	18	0	0	0	0	0	0	0	0	0	0
2	1	1	0	1	0	0	0	1	1	0	0	0	1	55	0	1	1	0	1	0	0	0	0	0	0	1	0	0	2	0	0	1	0	0	1	0	1	18	18	0	0	0	0	0	0	0	0	0	0
2	1	1	0	1	1	0	0	1	1	0	0	0	1	46	0	0	1	0	0	0	0	0	0	0	1	1	0	0	1	0	0	1	0	0	1	0	1	18	18	0	0	0	0	0	0	0	0	0	0
2	1	1	0	1	0	1	0	0	0	0	0	0	1	78	0	1	0	0	1	0	0	0	0	0	0	1	1	0	3	0	0	1	0	0	1	0	1	31	18	0	0	0	0	0	0	0	0	0	0
2	1	1	0	1	0	1	0	0	0	0	0	0	1	49	0	1	0	0	1	0	0	0	0	0	1	0	0	0	3	1	0	0	0	0	1	1	0	18	18	0	0	0	0	0	0	0	0	0	0
2	1	1	0	1	1	0	0	1	1	0	0	0	1	35	0	1	1	0	1	0	0	0	0	0	0	1	0	1	2	1	0	0	0	0	1	0	0	18	18	0	0	0	0	0	0	0	0	0	0
2	1	1	0	1	0	0	0	0	0	0	0	0	1	66	0	0	1	0	1	0	0	0	0	0	0	1	1	0	3	0	0	1	0	0	1	0	1	36	36	0	0	0	0	0	0	0	0	0	0
2	1	1	0	1	0	0	0	0	0	0	0	0	1	54	0	0	1	0	1	0	0	0	0	0	0	0	1	0	3	1	0	0	0	0	1	0	0	18	18	0	0	0	0	0	0	0	0	0	0
2	1	0	0	1	1	1	0	1	1	0	0	0	1	47	0	1	0	0	1	1	0	0	0	0	0	0	0	0	1	0	0	1	0	0	1	0	1	31	18	0	0	0	0	0	0	0	0	0	0
2	1	1	0	0	0	0	0	0	0	0	0	0	0	49	0	0	0	0	0	0	0	0	0	0	0	1	0	0	2	1	0	0	0	0	1	1	0	18	18	0	0	0	0	0	0	0	0	0	0
2	0	1	0	0	0	0	0	0	0	0	0	0	1	55	1	1	1	0	0	0	0	0	0	0	0	0	0	0	2	1	0	0	0	0	1	1	0	18	18	0	0	0	0	0	0	0	0	0	1
2	1	1	0	1	1	0	0	1	1	0	0	0	1	49	0	1	1	0	1	0	0	0	0	0	0	0	1	0	3	1	0	0	0	0	1	0	0	49	18	0	0	0	0	0	0	0	0	0	0
2	1	1	0	1	0	0	0	0	0	0	0	0	1	47	0	0	1	0	1	0	0	0	0	0	0	0	0	0	3	0	0	1	0	0	1	0	1	18	18	0	0	0	0	0	0	0	0	0	0
2	1	1	0	1	1	0	0	1	1	0	0	0	1	52	0	0	0	0	0	1	0	1	0	0	1	0	1	0	3	0	0	1	0	0	1	1	0	36	36	0	0	0	0	0	0	0	0	0	0
2	1	1	0	1	1	0	0	1	1	0	1	0	1	60	1	1	1	0	0	0	0	1	0	0	0	0	1	0	3	1	0	1	0	1	2	0	0	82	31	0	0	0	0	0	0	0	0	0	0
2	1	1	0	1	0	0	0	1	1	0	0	0	1	46	0	0	0	0	0	0	0	0	0	0	0	1	0	0	3	0	1	0	0	0	1	1	0	51	51	0	0	0	0	0	0	0	0	0	0
2	1	1	0	1	1	0	0	1	1	0	1	0	1	72	0	1	0	0	0	0	0	0	0	0	0	0	0	0	2	0	1	1	0	1	2	1	0	65	52	0	0	0	0	0	0	0	0	0	0
2	1	1	0	1	0	0	1	0	1	0	0	0	1	59	1	0	1	0	1	0	0	0	0	0	1	0	1	0	3	0	1	0	0	0	1	1	0	51	51	0	0	0	0	0	0	0	0	0	0
2	1	1	0	0	1	0	0	0	0	0	0	0	1	21	0	0	1	0	0	0	0	0	0	0	0	0	1	0	3	0	1	0	0	0	1	1	0	51	51	0	0	0	0	0	0	0	0	0	0
2	1	1	0	0	1	0	0	0	0	0	0	0	1	54	0	1	0	0	0	0	0	0	0	0	0	0	0	0	3	1	0	1	0	1	2	0	0	44	31	0	0	0	0	0	0	0	0	0	0
2	1	1	0	1	1	0	1	0	1	0	0	0	1	60	0	1	0	0	1	0	0	0	0	0	1	0	1	0	2	0	0	1	0	0	1	0	1	65	18	0	0	0	0	0	0	0	0	0	0
2	1	1	0	1	0	0	0	0	0	0	0	0	1	64	1	1	0	0	1	0	0	0	1	0	0	1	0	0	3	0	1	0	0	0	1	1	0	34	34	0	0	0	0	0	0	0	0	0	0
2	1	1	0	1	0	1	0	0	0	0	0	0	1	70	0	1	0	0	1	0	0	1	1	1	0	0	1	0	2	0	1	0	0	0	1	1	0	34	34	0	0	0	0	0	0	0	0	0	0
2	1	1	0	1	1	0	0	1	1	0	0	0	1	55	0	0	0	0	0	0	0	0	0	0	0	0	1	0	2	1	0	0	0	0	1	0	0	65	18	0	0	0	0	0	0	0	0	0	0
2	1	1	0	1	0	0	0	1	1	0	1	0	1	46	1	1	1	0	1	0	0	0	0	0	0	0	0	1	3	0	0	1	0	0	1	1	0	87	36	0	0	0	0	0	0	0	0	0	0
2	1	1	0	1	1	0	0	0	0	0	0	0	1	75	1	0	0	0	0	0	0	0	0	0	0	0	0	0	1	0	1	1	0	1	2	1	0	69	69	0	0	0	0	0	0	0	0	0	0
2	1	1	0	1	1	0	1	0	1	0	0	0	0	66	0	1	0	0	0	0	0	0	0	0	0	0	0	0	3	1	0	0	0	0	1	1	0	18	18	0	0	0	0	0	0	0	0	0	0
2	1	1	0	1	0	0	1	0	1	0	1	0	1	65	0	0	1	0	0	0	0	0	0	0	0	0	1	0	3	1	0	0	0	0	1	1	0	31	18	0	0	0	0	0	0	0	0	0	0
2	0	1	0	1	0	0	0	0	0	0	0	0	1	56	1	1	0	0	0	0	0	0	0	0	0	0	1	0	2	0	0	1	0	0	1	0	1	31	18	0	0	0	0	0	0	0	0	0	0
2	1	1	0	1	1	0	1	0	1	1	1	0	1	66	0	1	1	1	0	1	0	1	0	0	0	0	1	0	2	0	1	1	0	1	2	1	0	70	70	0	0	0	0	0	0	0	0	0	0
2	1	1	0	1	1	0	0	0	0	0	0	0	1	64	1	0	1	0	1	0	0	0	0	1	0	1	0	0	2	0	0	0	0	0	1	1	0	87	51	0	0	0	0	0	0	0	0	0	0
2	1	1	0	1	1	0	0	0	0	0	0	0	1	72	0	0	1	0	0	1	0	1	0	0	0	0	1	1	2	1	0	0	0	0	1	1	0	65	18	0	0	0	0	0	0	0	0	0	0
2	1	1	0	1	1	0	1	0	1	0	0	0	1	78	0	0	0	0	0	1	0	0	0	0	0	1	0	0	1	1	1	1	0	1	3	1	0	83	83	0	0	0	0	0	0	0	0	0	0
2	1	1	0	1	0	1	0	0	0	0	0	1	1	61	0	0	0	0	1	1	0	0	0	0	1	1	0	0	1	0	0	1	0	0	1	0	1	52	18	0	0	0	0	0	0	0	0	0	0
2	1	1	0	1	1	0	0	1	1	0	1	1	1	59	1	1	1	0	0	1	0	0	0	0	0	0	0	0	2	1	0	0	0	0	1	1	0	31	18	0	0	0	0	0	0	0	0	0	0
2	1	1	0	1	0	1	0	1	1	0	0	0	1	54	0	1	0	0	0	0	0	0	0	0	0	0	0	0	2	1	0	1	0	1	2	1	0	44	31	0	0	0	0	0	0	0	0	0	0
2	1	1	0	1	1	0	0	0	0	0	0	0	1	67	0	0	0	0	0	0	0	0	0	0	0	0	0	0	1	0	1	0	0	0	1	1	0	51	51	0	0	0	0	0	0	0	0	0	0
2	1	1	0	1	0	0	0	0	0	0	0	1	0	69	0	0	0	0	0	0	0	0	0	0	0	0	1	0	2	0	0	1	0	0	1	0	1	35	18	0	0	0	0	0	0	0	0	0	0
2	1	1	0	1	1	0	0	1	1	0	0	0	1	74	1	1	1	1	0	0	0	0	1	0	0	0	1	0	3	0	1	0	0	0	1	1	0	64	51	0	0	0	0	0	0	0	0	0	0
2	1	1	0	1	1	0	0	1	1	0	0	0	1	55	0	0	0	0	0	1	0	0	0	0	0	0	0	0	2	0	1	0	0	0	1	1	0	69	51	1	0	0	1	0	0	0	0	0	0
2	1	1	0	1	0	0	0	1	1	0	1	0	0	56	0	1	0	0	1	0	0	0	0	0	0	1	1	0	3	1	0	0	0	0	1	1	0	52	18	0	0	0	0	0	0	0	0	0	0
2	1	0	0	1	1	1	0	1	1	0	0	0	1	75	0	1	0	0	0	1	0	0	0	0	0	0	0	0	2	1	0	0	0	0	1	0	1	18	5	0	0	0	0	0	0	0	0	0	0
2	0	1	0	1	0	0	0	1	1	0	0	0	0	59	1	1	0	1	0	0	0	0	0	0	0	1	0	0	3	0	0	1	0	0	1	0	1	65	18	0	0	0	0	0	0	0	0	0	1
2	0	0	0	0	1	0	0	0	0	0	0	0	1	57	1	1	1	0	0	0	0	0	1	0	0	1	0	0	3	1	0	0	0	0	1	1	0	18	18	0	0	0	0	0	0	0	0	0	0
2	1	1	0	0	0	0	1	0	1	0	0	0	1	37	0	0	0	0	0	0	0	0	0	0	0	0	1	0	2	0	1	0	0	0	1	1	0	65	34	0	0	0	0	0	0	0	0	0	0
2	1	1	0	0	0	0	0	0	0	0	0	0	1	73	1	1	0	0	0	0	0	0	0	0	0	0	1	1	3	0	1	1	0	1	2	1	0	87	87	0	0	0	0	0	0	0	0	0	0
2	1	1	0	1	1	0	0	1	1	0	1	0	1	52	1	1	1	0	1	0	0	0	1	0	0	1	1	0	2	0	0	1	0	0	1	0	1	82	18	0	0	0	0	0	0	0	0	0	0
2	1	1	0	1	1	1	0	0	0	0	0	0	1	71	0	1	1	1	1	1	0	0	0	0	0	0	0	0	1	0	1	1	0	1	2	0	0	65	52	0	0	0	0	0	0	0	0	0	0
2	1	1	0	0	0	0	0	0	0	0	0	0	1	65	1	1	1	0	0	0	0	0	0	0	0	1	0	0	3	0	0	1	0	0	1	0	1	82	18	0	0	0	0	0	0	0	0	0	0
2	1	1	0	0	1	1	0	1	1	0	0	0	1	71	1	1	1	0	1	0	0	0	0	0	0	1	0	0	1	0	0	1	0	0	1	0	1	52	18	0	0	0	0	0	0	0	0	0	0
2	1	1	0	0	1	0	0	1	1	0	1	0	1	54	0	1	1	0	1	0	0	0	0	0	0	0	0	0	0	0	1	0	0	0	1	0	1	26	13	0	0	0	0	0	0	0	1	1	0
2	1	1	0	0	0	0	0	0	0	0	0	0	1	71	0	1	1	0	0	0	0	0	0	0	0	1	1	0	3	0	1	0	0	0	1	1	0	65	34	0	0	0	0	0	0	0	0	0	0
2	1	1	0	0	0	0	0	0	0	0	0	0	0	77	1	1	0	0	1	0	0	0	0	0	0	0	0	1	1	0	1	0	0	0	1	1	0	87	51	0	0	0	0	0	0	0	0	0	0
2	1	1	0	0	1	0	0	1	1	0	0	0	1	77	0	1	0	0	0	0	0	0	0	0	0	0	1	0	2	0	1	0	0	0	1	1	0	69	51	0	0	0	0	0	0	0	0	0	0
2	1	1	0	0	1	0	0	0	0	0	0	0	1	58	1	1	1	0	1	0	0	0	0	1	0	0	0	0	3	0	1	0	0	0	1	1	0	51	51	0	0	0	0	0	0	0	0	0	0
2	1	1	0	1	1	0	0	1	1	1	1	0	0	63	1	1	0	0	0	1	0	1	1	0	0	0	0	0	2	1	0	1	0	1	2	1	0	82	31	0	0	0	0	0	0	0	0	0	0
2	1	1	0	1	1	0	1	0	1	0	0	0	1	70	0	1	0	0	0	0	0	0	0	0	0	0	1	0	2	0	0	1	0	0	1	0	1	65	18	0	0	0	0	0	0	0	0	0	0
2	1	1	0	1	0	0	0	1	1	1	0	0	0	75	1	1	0	0	1	0	0	0	0	0	0	0	0	0	3	1	0	0	0	0	1	1	0	31	18	0	0	0	0	0	0	0	1	0	0
2	1	1	0	1	0	0	0	0	0	0	0	0	1	51	0	0	1	0	0	0	0	0	0	0	0	1	1	0	2	0	1	0	0	0	1	1	0	51	51	0	0	0	0	0	0	0	0	0	0
2	1	1	0	1	1	0	1	0	1	0	0	0	1	63	1	1	0	0	1	0	0	0	0	0	1	1	0	0	3	0	1	0	0	0	1	1	0	34	34	0	0	0	0	0	0	0	0	0	0
2	1	0	0	1	1	0	1	0	1	0	0	0	0	76	0	1	0	0	0	0	0	0	0	0	0	0	0	0	2	1	0	1	0	1	2	1	0	44	31	0	0	0	0	0	0	0	0	0	0
2	0	1	0	0	0	0	0	0	0	0	0	0	1	49	1	1	1	0	0	1	0	1	0	0	0	0	0	0	3	0	1	0	0	0	1	1	0	64	51	0	0	0	0	0	0	0	0	0	0
2	1	0	0	0	1	0	1	0	1	0	0	0	1	70	0	1	0	0	1	0	0	0	0	1	0	0	1	0	3	1	0	0	0	0	1	1	0	52	18	0	0	0	0	0	0	0	0	0	0
2	1	1	0	1	0	0	0	0	0	0	0	0	1	67	1	1	1	0	0	0	0	0	0	0	0	0	0	1	2	1	0	0	0	0	1	1	0	69	18	0	0	0	0	0	0	0	0	0	0
2	1	1	0	1	0	1	0	1	1	0	0	0	1	56	0	1	1	0	0	0	0	0	0	0	0	1	1	0	3	1	0	0	0	0	1	0	1	78	13	0	0	0	0	0	0	0	0	0	0
2	1	1	0	1	0	0	0	0	0	0	0	0	0	51	0	0	1	0	1	0	0	0	0	0	1	0	0	0	1	0	1	0	0	0	1	1	0	64	51	0	0	0	0	0	0	0	0	0	0
2	1	1	0	0	0	1	1	0	1	0	0	0	1	75	1	1	1	0	0	0	0	0	0	0	0	1	1	0	2	1	0	0	0	0	1	1	0	69	18	0	0	0	0	0	0	0	0	0	0
2	1	1	0	0	1	0	1	0	1	0	0	0	0	68	1	1	0	0	0	0	0	0	0	0	0	0	1	0	2	1	0	0	0	0	1	1	0	18	18	0	0	0	0	0	0	0	0	0	0
2	1	1	0	1	0	0	0	1	1	0	0	0	1	61	0	0	0	0	0	0	0	0	0	0	1	1	0	0	3	1	0	0	0	0	1	1	0	31	18	0	0	0	0	0	0	0	0	0	0
2	1	1	0	1	1	0	1	0	1	0	0	0	0	52	0	0	0	0	0	0	0	0	0	0	0	0	0	0	3	1	0	0	0	0	1	1	0	18	18	0	0	0	0	0	0	0	0	0	0
2	1	1	0	0	0	1	0	1	1	0	1	0	1	88	0	1	0	0	0	1	0	1	0	0	0	0	1	0	3	0	0	1	0	0	1	0	1	18	18	0	0	0	0	0	0	0	0	0	0
2	0	1	0	0	0	0	0	0	0	0	0	0	1	70	1	1	0	0	0	0	0	1	0	0	0	1	0	0	3	1	0	0	0	0	1	1	0	18	18	0	0	0	0	0	0	0	0	0	0
2	0	1	0	0	1	0	0	0	0	0	0	0	1	53	1	1	0	0	0	0	0	0	0	0	0	0	0	1	1	1	0	0	0	0	1	1	0	18	18	0	0	0	0	0	0	0	0	0	0
2	1	1	0	1	1	0	0	1	1	0	0	0	1	63	1	1	0	0	0	1	0	0	0	0	0	1	0	1	1	1	0	0	0	0	1	1	0	18	18	0	0	0	0	0	0	0	0	0	0
2	1	1	0	1	1	1	0	1	1	0	1	0	1	55	0	1	0	0	0	0	0	0	0	0	0	1	1	0	2	1	0	1	0	1	2	0	1	18	18	0	0	0	0	0	0	0	0	0	0
2	1	1	0	1	0	0	0	1	1	1	1	0	1	74	1	1	1	0	0	0	0	0	0	0	0	0	0	0	2	0	0	1	0	0	1	0	1	18	18	0	0	0	0	0	0	0	0	0	0
2	1	1	0	1	0	0	0	0	0	0	1	0	1	50	1	1	0	0	0	1	0	0	0	0	0	0	1	0	1	1	0	0	0	0	1	1	0	18	18	0	0	0	0	0	0	0	1	1	0
2	0	1	0	1	1	0	0	1	1	0	0	0	1	61	0	0	1	0	0	1	0	1	0	0	0	1	0	0	1	1	0	0	0	0	1	1	0	18	18	0	0	0	0	0	0	0	0	0	0
2	0	1	0	0	0	0	0	0	0	0	0	0	1	57	1	1	1	1	0	1	0	1	0	0	0	1	0	0	3	1	0	1	0	1	2	1	0	31	31	0	0	0	0	0	0	0	0	0	0
2	0	1	0	0	0	0	0	0	0	0	0	0	1	55	1	1	0	0	0	1	0	0	0	0	1	0	0	0	2	0	0	1	0	0	1	0	1	36	36	0	0	0	0	0	0	0	0	0	0
2	1	1	0	1	1	0	1	0	1	0	0	0	1	48	0	1	1	0	0	0	0	1	0	0	0	0	0	0	2	1	0	0	0	0	1	0	0	31	18	0	0	0	0	0	0	0	0	0	0
2	1	1	0	1	0	0	0	1	1	0	0	0	1	43	1	1	0	0	0	0	0	0	0	0	0	0	1	1	3	1	0	0	0	0	1	1	0	69	18	0	0	0	0	0	0	0	0	0	0
2	1	1	0	1	0	0	0	1	1	0	0	0	1	51	1	0	1	0	0	1	0	0	0	0	0	1	0	1	2	1	0	0	0	0	1	1	0	18	18	0	0	0	0	0	0	0	1	1	0
2	1	1	0	1	1	1	0	1	1	0	1	1	1	79	1	1	0	0	0	0	0	0	0	0	0	1	1	0	2	1	0	1	0	1	2	0	0	100	31	0	0	0	0	0	0	0	0	0	0
2	1	1	0	0	0	0	0	0	0	0	0	0	1	77	1	1	0	0	1	0	0	0	0	0	1	0	0	0	2	0	1	0	0	0	1	1	0	34	34	0	0	0	0	0	0	0	0	0	0
2	1	1	0	1	0	0	0	0	0	0	0	0	1	52	0	0	1	0	1	0	0	0	0	0	0	1	1	0	2	1	0	0	0	0	1	0	0	52	18	0	0	0	0	0	0	0	0	0	0
2	0	1	0	0	0	0	0	0	0	0	0	0	1	69	0	1	0	0	0	0	0	0	0	0	0	0	0	0	3	0	1	0	0	0	1	1	0	51	51	0	0	0	0	0	0	0	0	0	0
2	1	1	0	1	0	1	0	1	1	0	1	1	0	75	1	1	0	0	0	0	0	0	0	0	0	0	1	1	2	0	0	1	0	0	1	0	1	65	18	0	0	0	0	0	0	0	0	0	0
2	1	1	0	0	0	0	0	0	0	0	1	0	1	70	1	1	0	1	0	0	0	0	0	0	0	1	0	0	2	0	0	1	0	0	1	1	0	53	36	1	1	1	0	0	1	0	0	0	0
2	1	1	0	0	1	1	1	0	1	0	0	1	1	79	0	0	0	0	0	0	0	0	0	0	1	1	1	0	3	1	0	0	0	0	1	0	0	52	18	0	0	0	0	0	0	0	0	0	0
2	1	1	0	1	1	0	0	1	1	0	0	0	1	44	1	1	1	0	0	0	0	0	0	0	0	0	1	0	1	1	1	0	0	1	2	1	0	82	69	0	0	0	0	1	1	0	0	0	0
2	1	1	0	1	0	1	0	1	1	0	0	0	0	67	0	1	0	0	1	0	0	0	0	0	1	1	0	0	3	0	0	1	0	0	1	0	1	18	18	0	0	0	0	0	0	0	0	0	0
2	0	1	0	0	0	0	0	0	0	0	0	0	1	63	1	0	1	0	0	0	0	0	0	0	0	1	0	0	1	0	0	1	0	0	1	1	0	49	36	0	0	0	0	0	0	0	0	0	0
2	1	1	0	1	1	0	0	0	0	0	0	0	1	51	0	1	1	0	0	0	0	1	0	0	0	1	1	1	2	1	0	0	0	0	1	1	0	49	18	0	0	0	0	0	0	0	0	0	0
2	1	0	0	1	1	1	0	1	1	0	0	0	1	63	0	1	1	0	0	0	0	1	0	0	0	1	0	0	1	0	0	1	0	0	1	0	1	36	36	0	0	0	0	0	0	0	0	0	0
2	1	1	0	1	0	0	0	0	0	0	0	1	1	73	0	1	0	0	1	0	0	0	0	0	0	0	0	1	3	0	1	0	0	0	1	1	0	87	51	0	0	0	0	0	0	0	0	0	0
2	1	1	0	1	0	1	1	0	1	0	0	0	1	67	0	1	0	0	0	0	0	0	0	0	0	0	0	0	2	1	0	0	0	0	1	1	0	48	18	0	0	0	0	0	0	0	0	0	0
2	1	1	0	1	1	0	1	0	1	0	0	0	1	52	1	0	0	0	1	0	0	1	0	0	0	0	0	0	2	1	0	0	0	0	1	1	0	52	18	0	0	0	0	0	0	0	0	0	0
2	1	1	0	1	1	1	0	0	0	0	0	1	0	67	1	1	0	0	0	0	0	0	1	0	0	0	1	0	2	1	0	0	0	0	1	1	0	65	18	0	0	0	0	0	0	0	0	0	0
2	1	1	0	1	1	0	0	1	1	0	0	0	1	68	0	1	0	1	0	0	0	0	0	0	0	0	0	0	2	0	0	1	0	0	1	0	1	69	18	1	0	0	1	0	0	0	0	0	0
2	1	1	0	1	1	0	0	1	1	0	0	0	1	51	0	1	1	0	0	0	0	0	0	0	0	0	0	0	2	0	1	1	0	1	2	1	0	69	69	0	0	0	0	0	0	0	0	0	0
2	1	1	0	1	1	0	1	0	1	0	0	0	1	75	1	0	1	0	0	1	0	0	0	0	0	1	1	1	3	1	0	1	0	1	2	1	0	83	49	1	1	0	1	0	0	1	0	0	0
2	1	1	0	1	1	1	0	1	1	0	1	0	0	69	1	1	0	0	1	0	0	0	1	0	0	0	0	0	3	0	1	0	0	0	1	1	0	51	51	0	0	0	0	0	0	0	0	0	0
2	1	1	0	1	1	0	0	0	0	0	0	0	1	52	0	1	0	0	0	0	0	0	0	0	0	0	1	0	2	0	1	0	0	0	1	1	0	51	51	0	0	0	0	0	0	0	0	0	0
2	1	1	0	1	0	0	0	0	0	0	1	0	1	75	0	1	0	0	1	0	0	0	0	0	1	1	1	0	3	0	1	1	0	1	2	1	0	70	70	0	0	0	0	0	0	0	0	0	0
2	1	1	0	1	1	0	0	0	0	0	0	0	1	62	1	1	1	0	0	0	0	0	0	0	0	0	0	0	3	1	0	0	0	0	1	0	1	56	5	0	0	0	0	0	0	0	1	1	0
2	1	1	0	0	0	0	0	1	1	0	0	0	1	65	1	1	0	1	0	0	0	0	0	0	0	1	0	0	3	0	1	0	0	0	1	1	0	51	51	1	0	0	1	0	0	0	0	0	0
2	1	1	0	1	0	0	0	1	1	0	1	0	1	83	1	1	0	0	0	0	0	0	0	0	0	1	1	1	2	1	0	0	0	0	1	1	0	82	18	0	0	0	0	0	0	0	0	0	0
2	1	1	0	1	1	0	0	1	1	0	0	0	1	70	1	1	0	1	1	0	0	0	0	0	0	1	0	0	3	0	1	0	0	0	1	1	0	51	51	0	0	0	0	0	0	0	0	0	0
2	1	1	0	1	0	1	0	1	1	0	0	0	1	54	0	1	0	0	0	0	0	0	0	0	0	1	0	1	3	0	0	1	0	0	1	1	0	49	36	0	0	0	0	0	0	0	0	0	0
2	1	1	0	1	1	1	0	1	1	0	0	0	1	52	1	1	0	0	0	1	0	1	0	0	0	0	0	0	1	0	0	1	0	0	1	0	1	65	18	0	0	0	0	0	0	0	0	0	0
2	1	1	0	1	0	1	0	1	1	0	1	0	1	76	0	1	1	0	0	1	0	0	0	0	0	1	0	0	0	0	1	1	0	1	2	0	1	44	31	0	0	0	0	0	0	0	0	0	0
2	1	1	0	0	0	0	0	0	0	0	0	0	0	55	0	1	0	1	1	0	0	0	0	0	0	0	1	1	3	1	0	0	0	0	1	1	0	52	18	0	0	0	0	0	0	0	0	0	0
2	1	1	0	1	0	0	0	1	1	0	1	0	1	54	0	1	0	0	0	1	0	0	0	0	0	1	1	0	2	1	0	0	0	0	1	1	0	69	18	0	0	0	0	0	0	0	0	0	0
2	1	1	0	1	1	0	0	0	0	0	0	0	1	67	1	1	0	1	1	0	0	0	0	0	0	1	0	0	2	0	0	1	0	0	1	0	1	18	18	0	0	0	0	0	0	0	0	0	0
2	1	1	0	1	0	0	0	1	1	0	0	0	1	57	1	1	0	0	0	1	0	1	0	0	0	0	0	0	2	0	1	0	0	0	1	1	0	51	51	0	0	0	0	0	0	0	0	0	0
2	1	1	0	1	1	0	0	1	1	0	0	0	1	83	0	0	0	0	1	0	0	0	0	0	0	0	0	0	3	0	1	0	0	0	1	1	0	64	51	0	0	0	0	0	0	0	0	0	0
2	1	1	0	0	1	0	1	0	1	0	0	0	1	71	1	1	0	0	0	0	0	0	0	0	0	0	0	0	3	0	1	0	0	0	1	1	0	64	51	0	0	0	0	0	0	0	0	0	0
2	1	1	0	0	1	0	0	0	0	0	0	0	1	66	0	1	0	0	0	0	0	1	0	0	0	1	1	0	3	0	1	0	0	0	1	1	0	47	34	0	0	0	0	0	0	0	0	0	0
2	1	1	0	1	1	0	0	1	1	0	1	0	1	62	1	1	0	1	0	1	0	0	0	0	0	1	0	0	3	0	0	1	0	0	1	0	1	65	18	1	1	1	0	0	1	0	0	0	0
2	1	1	0	1	1	0	1	0	1	0	1	0	0	83	1	1	0	0	1	0	0	1	0	0	0	0	0	0	2	1	0	0	0	0	1	1	0	100	18	0	0	0	0	0	0	0	0	0	0
2	1	1	0	1	0	1	0	0	0	0	0	0	1	71	1	1	0	0	0	0	0	0	0	0	0	0	0	0	1	1	0	1	0	1	2	0	1	18	18	0	0	0	0	0	0	0	0	0	0
2	1	1	0	0	1	1	0	1	1	0	0	0	1	67	0	0	1	0	1	0	0	0	0	0	0	0	0	0	1	0	0	1	0	0	1	1	0	49	36	0	0	0	0	0	0	0	0	1	0
2	1	0	0	0	0	0	0	0	0	0	0	0	1	86	0	1	0	1	0	0	0	0	0	0	0	1	0	0	3	1	0	0	0	0	1	1	0	18	18	0	0	0	0	0	0	0	0	0	0
2	0	1	0	0	1	0	0	0	0	0	0	0	1	60	0	1	0	0	0	1	0	0	0	0	0	1	0	1	3	1	0	0	0	0	1	1	0	18	18	0	0	0	0	0	0	0	0	0	0
2	1	1	0	1	1	0	1	0	1	0	0	0	1	44	1	0	1	0	1	0	0	0	0	0	0	0	1	0	2	0	0	1	0	0	1	0	1	31	18	0	0	0	0	0	0	0	0	0	0
2	1	1	0	1	1	0	1	0	1	0	0	0	1	54	0	0	1	0	1	0	0	0	0	0	1	1	0	0	3	1	0	0	0	0	1	1	0	18	18	0	0	0	0	0	0	0	0	0	0
2	1	1	0	1	1	0	1	0	1	0	0	0	1	57	1	0	1	0	1	0	0	0	0	0	0	0	0	0	2	0	0	1	0	0	1	0	1	18	18	0	0	0	0	0	0	0	0	0	1
2	1	1	0	1	1	1	1	0	1	0	0	0	1	54	1	1	1	0	1	1	0	1	0	0	1	1	0	0	2	0	1	0	0	0	1	1	0	51	51	0	0	0	0	0	0	0	0	0	0
2	1	1	0	1	0	0	0	0	0	0	0	1	1	46	0	0	0	0	1	0	0	0	0	0	0	0	0	0	2	0	1	0	0	0	1	1	0	34	34	0	0	0	0	0	0	0	0	0	0
2	1	1	0	1	1	0	1	0	1	0	0	0	0	78	0	1	0	0	1	0	0	0	0	0	0	1	0	1	2	0	1	0	0	0	1	1	0	34	34	0	0	0	0	0	0	0	0	0	0
2	1	1	0	1	0	1	0	1	1	0	0	0	1	66	1	1	0	0	0	0	0	0	0	0	0	1	0	0	2	1	1	0	0	1	2	1	0	65	52	0	0	0	0	0	0	0	0	0	0
2	1	1	0	1	1	0	0	1	1	0	0	0	1	66	1	0	0	0	0	0	0	0	0	0	0	1	1	1	2	1	1	0	0	1	2	1	0	69	69	0	0	0	0	0	0	0	0	0	0
2	1	1	0	1	1	0	0	1	1	0	0	0	1	49	0	0	1	0	1	0	0	0	0	0	1	1	0	0	3	1	0	0	0	0	1	1	0	100	18	0	0	0	0	0	0	0	0	0	0
2	1	1	0	1	0	0	0	0	0	0	0	0	1	44	0	0	1	0	1	0	0	0	0	0	0	0	0	0	2	0	1	0	0	0	1	1	0	51	51	0	0	0	0	0	0	0	0	0	0
2	1	1	0	1	0	0	0	1	1	0	1	0	1	48	0	1	0	0	1	0	0	0	0	0	0	1	0	0	3	1	0	0	0	0	1	0	1	13	13	0	0	0	0	0	0	0	0	0	0
2	1	1	0	1	0	1	0	0	0	0	0	0	1	64	0	0	0	0	0	0	0	0	0	0	0	0	0	0	2	0	1	0	0	0	1	1	0	51	51	0	0	0	0	0	0	0	0	0	0
2	1	1	0	1	1	0	0	1	1	1	1	0	0	73	0	1	0	1	0	1	0	1	0	0	0	0	1	1	3	1	0	0	0	0	1	1	0	100	18	0	0	0	0	0	0	0	0	0	0
2	1	1	0	1	1	1	1	0	1	0	0	0	1	74	0	1	0	0	0	1	0	0	0	0	0	0	1	0	3	0	0	1	0	0	1	0	1	52	18	0	0	0	0	0	0	0	0	0	0
2	1	1	0	1	1	0	0	0	0	0	0	0	1	61	1	0	1	1	0	0	0	0	0	0	0	1	0	0	0	1	0	0	0	0	1	0	1	56	5	0	0	0	0	0	0	0	0	0	0
2	1	1	0	1	1	0	1	0	1	0	0	0	1	63	0	1	1	0	0	0	0	0	0	0	0	0	0	0	3	1	0	0	0	0	1	0	0	69	18	0	0	0	0	0	0	0	0	1	1
2	1	1	0	1	1	0	1	0	1	0	0	1	1	78	1	0	0	0	1	0	0	0	0	0	0	1	0	1	3	0	1	0	0	0	1	1	0	47	34	0	0	0	0	0	0	0	0	0	0
2	1	1	0	0	1	0	1	0	1	0	0	1	0	47	1	0	0	0	0	0	0	0	0	0	0	0	0	0	3	0	1	0	0	0	1	1	0	34	34	0	0	0	0	0	0	0	0	0	0
2	0	1	0	0	0	0	0	0	0	0	0	0	1	52	0	0	1	0	1	1	0	1	0	0	1	0	0	0	3	1	1	0	0	1	2	0	1	47	47	0	0	0	0	0	0	0	0	0	0
2	0	1	0	0	0	0	1	0	1	0	0	1	1	78	0	0	0	0	1	0	0	1	0	0	0	1	1	1	2	1	1	0	0	1	2	1	0	100	69	1	1	1	0	0	1	0	0	0	0
2	1	1	0	1	1	0	0	1	1	0	0	0	1	41	1	1	1	0	0	0	0	0	0	0	0	1	0	0	3	0	1	0	0	0	1	1	0	87	51	1	1	1	0	0	1	0	0	0	0
2	1	1	0	1	1	0	1	0	1	0	0	1	0	58	0	1	0	0	1	0	0	0	0	0	0	1	0	0	1	0	0	1	0	0	1	1	0	70	36	0	0	0	0	0	0	0	0	0	0
2	1	1	0	1	1	1	0	0	0	0	0	0	1	77	1	0	0	0	0	0	0	0	0	0	0	0	0	0	0	0	0	1	0	0	1	0	1	65	18	0	0	0	0	0	0	0	0	0	0
2	1	1	0	1	1	0	1	0	1	0	0	0	0	77	1	1	0	0	1	0	0	1	0	0	0	0	1	0	2	1	0	0	0	0	1	1	0	100	18	0	0	0	0	0	0	0	0	0	1
2	1	1	0	1	0	1	0	1	1	0	0	1	1	74	0	1	0	0	1	1	0	0	0	0	0	0	0	0	2	0	0	1	0	0	1	1	0	49	36	0	0	0	0	0	0	0	0	0	0
2	1	1	0	1	1	0	0	1	1	0	0	0	0	62	0	0	0	0	0	0	0	0	0	0	0	1	0	1	2	0	1	0	0	0	1	1	0	34	34	0	0	0	0	0	0	0	0	0	0
2	1	1	0	1	0	0	0	0	0	0	0	0	1	51	1	0	1	0	1	0	0	0	0	0	0	0	1	0	2	0	1	1	0	1	2	1	0	87	87	0	0	0	0	0	0	0	0	0	0
2	1	1	0	1	0	0	0	0	0	0	0	0	1	81	0	0	0	0	0	0	0	0	0	0	0	1	0	0	3	0	1	0	0	0	1	0	0	17	17	0	0	0	0	0	0	1	0	0	0
2	1	1	0	0	0	0	0	0	0	0	0	0	1	59	0	0	0	0	0	0	0	0	0	0	0	0	0	0	1	0	1	1	0	1	2	1	0	52	52	0	0	0	0	0	0	0	0	0	0
2	1	1	0	1	1	0	0	1	1	1	1	0	0	73	1	1	0	0	1	0	0	0	0	0	1	1	0	1	2	0	1	0	0	0	1	1	0	34	34	0	0	0	0	0	0	0	0	0	0
2	1	1	0	1	0	0	0	0	0	0	0	0	1	48	0	0	0	0	0	0	0	1	0	0	0	0	0	0	0	0	0	1	0	0	1	0	1	31	18	0	0	0	0	0	0	0	0	0	0
2	1	1	0	1	0	1	1	0	1	0	0	0	1	68	0	1	0	0	1	1	0	0	0	0	0	1	1	0	3	0	0	1	0	0	1	0	1	87	18	0	0	0	0	0	0	0	0	0	0
2	0	1	0	0	0	0	0	0	0	0	0	0	1	83	1	1	0	1	0	0	0	0	0	0	0	0	0	0	1	0	0	1	0	0	1	0	1	31	18	0	0	0	0	0	0	0	0	0	0
2	1	1	0	1	0	0	0	0	0	0	0	0	0	57	1	1	0	0	1	0	0	0	0	0	0	0	0	0	1	1	0	0	0	0	1	0	0	100	18	0	0	0	0	0	0	0	0	0	0
2	1	1	0	1	0	1	1	0	1	0	0	1	1	45	0	0	1	0	0	0	0	0	0	0	0	0	0	0	3	0	0	1	0	0	1	1	0	36	36	0	0	0	0	0	0	0	0	0	0
2	1	1	0	0	0	0	0	0	0	0	0	0	1	50	0	0	0	0	1	0	0	0	0	0	0	1	0	0	2	1	0	0	0	0	1	0	1	95	13	0	0	0	0	0	0	0	0	0	0
2	1	1	0	0	0	0	0	1	1	1	1	0	1	68	0	1	1	0	1	0	0	1	0	0	0	0	0	0	3	1	0	1	0	1	2	1	0	31	31	0	0	0	0	0	0	0	0	0	0
2	1	1	0	1	1	0	0	0	0	0	0	0	1	58	1	1	0	0	1	0	0	0	0	0	0	1	0	0	2	1	0	1	0	1	2	0	0	65	31	0	0	0	0	0	0	0	0	0	0
2	1	1	0	1	1	0	0	0	0	0	0	0	0	60	1	1	1	0	0	1	0	1	0	0	0	0	0	0	2	1	0	0	0	0	1	1	0	18	18	0	0	0	0	0	0	1	0	0	0
2	1	1	0	1	1	0	1	0	1	0	0	0	1	46	0	0	1	0	0	0	0	0	0	0	0	0	1	0	2	1	0	0	0	0	1	1	0	18	18	0	0	0	0	0	0	0	0	0	0
2	1	1	0	1	0	1	0	1	1	0	0	1	1	70	0	1	1	0	0	0	0	0	0	0	0	0	1	1	2	1	0	0	0	0	1	0	0	18	18	0	0	0	0	0	0	0	0	0	0
2	1	1	0	0	1	1	0	0	0	0	0	1	1	53	0	1	0	1	0	0	0	0	0	0	0	0	0	0	3	0	1	0	0	0	1	1	0	51	51	0	0	0	0	0	0	0	0	0	0
2	1	1	0	1	1	0	0	0	0	0	1	0	0	83	0	1	1	0	0	1	0	1	0	0	0	0	1	0	2	1	0	0	0	0	1	1	0	69	18	0	0	0	0	0	0	0	0	0	0
2	1	1	0	1	0	1	0	1	1	0	0	0	1	51	1	1	1	0	0	0	0	0	0	0	0	1	0	0	3	0	1	0	0	0	1	1	0	51	51	0	0	0	0	0	0	0	0	0	0
2	1	1	0	1	0	0	0	1	1	0	0	0	1	68	0	0	1	0	0	0	0	1	0	0	0	0	1	1	2	0	1	0	0	0	1	1	0	51	51	0	0	0	0	0	0	0	0	0	0
2	1	1	0	1	1	0	0	1	1	0	0	0	1	55	1	0	1	0	0	1	0	1	0	0	0	1	0	0	3	1	0	0	0	0	1	1	0	18	18	0	0	0	0	0	0	0	0	0	0
2	1	1	0	1	1	0	1	0	1	0	0	0	1	61	0	1	1	1	1	1	0	1	0	0	0	0	0	0	3	0	1	1	0	1	2	1	0	65	52	0	0	0	0	0	0	0	0	0	0
2	1	1	0	1	1	0	1	0	1	0	0	0	1	72	1	1	0	0	0	1	0	0	1	0	0	0	1	0	2	1	0	1	0	1	2	0	1	69	18	1	0	0	1	0	0	0	0	0	0
2	1	1	0	1	0	1	0	0	0	0	0	0	1	70	0	1	0	0	1	0	0	0	0	0	0	1	0	0	1	1	0	1	0	1	2	1	0	82	31	0	0	0	0	0	0	0	1	1	1
2	1	1	0	1	0	1	0	1	1	0	1	0	1	72	0	1	0	0	0	0	0	0	1	0	1	0	0	0	1	0	1	0	0	0	1	0	1	65	34	0	0	0	0	0	0	0	0	0	0
2	1	1	0	1	0	0	0	1	1	0	0	0	1	65	1	1	0	0	0	0	0	0	0	0	0	1	0	0	2	1	0	0	0	0	1	0	1	70	5	0	0	0	0	0	0	0	0	0	0
2	1	1	0	1	0	0	0	1	1	0	1	0	1	67	0	1	1	1	0	0	0	0	0	0	0	1	0	0	2	0	0	1	0	0	1	0	1	31	18	0	0	0	0	0	0	0	0	0	0
2	1	1	0	1	1	0	0	1	1	0	0	1	0	83	1	1	0	0	0	0	0	1	0	0	0	0	0	0	3	0	1	0	0	0	1	0	1	52	34	0	0	0	0	0	0	0	0	0	0
2	1	1	0	1	0	0	0	1	1	0	0	0	0	70	0	1	0	0	0	0	0	0	0	0	0	0	0	0	3	1	0	0	0	0	1	1	0	52	18	0	0	0	0	0	0	0	1	1	0
2	1	1	0	1	1	0	0	1	1	0	0	0	1	55	0	1	1	0	0	1	0	0	0	0	0	0	1	0	2	0	0	1	0	0	1	0	1	52	18	0	0	0	0	0	0	0	0	0	0
2	1	1	0	1	1	0	0	1	1	0	0	1	1	50	1	0	1	0	0	1	0	1	0	0	0	1	1	0	3	0	1	1	0	1	2	1	0	70	70	0	0	0	0	0	0	0	0	0	0
2	1	1	0	1	0	0	0	0	0	0	0	0	1	59	0	0	0	0	0	1	0	1	0	0	0	0	0	0	3	1	0	0	0	0	1	0	0	18	18	0	0	0	0	0	0	0	0	0	0
2	1	1	0	1	0	0	0	1	1	0	0	0	0	62	0	1	1	0	0	1	0	0	0	0	0	0	0	0	3	1	0	0	0	0	1	1	0	69	18	0	0	0	0	0	0	0	0	0	0
2	1	1	0	1	1	0	0	1	1	0	1	0	0	62	0	1	0	0	0	1	0	1	0	0	0	0	0	0	2	0	1	0	0	0	1	1	0	34	34	0	0	0	0	0	0	0	0	0	0
2	1	1	0	1	0	0	0	1	1	0	0	0	1	58	1	1	0	0	0	1	0	0	0	0	0	0	1	0	3	1	0	0	0	0	1	1	0	69	18	0	0	0	0	0	0	0	0	0	0
2	1	1	0	1	0	0	0	1	1	0	0	0	1	53	1	1	0	0	0	0	0	0	0	0	0	1	0	0	3	0	1	0	0	0	1	1	0	47	34	0	0	0	0	0	0	0	0	0	0
2	1	1	0	1	1	0	1	0	1	0	0	0	1	38	0	0	1	0	0	1	0	1	0	0	0	0	0	0	1	0	1	0	0	0	1	1	0	34	34	0	0	0	0	0	0	0	0	0	0
2	1	1	0	1	0	1	0	1	1	0	0	1	0	74	0	1	0	0	1	0	0	0	0	0	0	0	0	0	2	0	1	0	0	0	1	1	0	52	34	0	0	0	0	0	0	0	0	0	0
2	1	1	0	1	1	1	0	0	0	0	0	0	1	66	0	1	0	0	0	0	0	0	0	0	0	0	1	0	2	0	0	1	0	0	1	0	1	52	18	0	0	0	0	0	0	0	0	0	0
2	1	1	0	1	0	1	0	1	1	0	0	0	0	68	0	1	0	0	1	0	0	0	0	0	0	0	1	1	3	1	0	0	0	0	1	0	0	65	18	0	0	0	0	0	0	0	0	0	0
2	1	1	0	1	0	0	0	0	0	0	0	0	1	52	1	1	1	0	1	0	0	0	0	0	0	0	0	0	2	1	0	0	0	0	1	0	1	31	18	0	0	0	0	0	0	0	0	0	0
2	1	1	0	1	0	0	1	1	1	0	0	0	1	66	0	0	1	0	1	0	0	1	0	0	0	1	0	0	1	1	0	0	0	0	1	0	1	5	5	0	0	0	0	0	0	0	0	0	0
2	1	1	0	1	1	1	0	0	0	0	0	0	1	72	0	1	1	0	0	0	0	0	0	0	0	0	0	0	1	0	0	1	0	0	1	1	0	87	36	0	0	0	0	0	0	0	0	0	0
2	1	1	0	1	1	0	0	0	0	0	0	0	1	58	0	0	1	0	0	0	0	0	0	0	1	0	0	1	3	0	1	0	0	0	1	1	0	51	51	0	0	0	0	0	0	0	0	0	0
2	1	1	0	1	0	0	0	0	0	0	0	0	1	72	0	0	0	0	0	0	0	0	0	0	1	1	1	0	2	0	1	0	0	0	1	1	0	34	34	0	0	0	0	0	0	0	0	0	0
2	1	1	0	1	0	0	0	0	0	0	0	0	1	65	0	0	0	0	0	0	0	0	0	0	0	0	0	0	3	1	0	0	0	0	1	1	0	83	18	0	0	0	0	0	0	0	0	1	0
2	1	1	0	0	1	0	0	0	0	0	0	0	0	60	1	1	0	0	0	1	0	0	0	0	1	0	0	0	2	1	0	0	0	0	1	1	0	52	18	0	0	0	0	0	0	0	0	1	0
2	1	1	0	0	0	0	1	0	1	0	0	0	1	52	0	1	0	0	0	0	0	0	0	0	0	1	0	0	2	0	1	0	0	0	1	1	0	51	51	0	0	0	0	0	0	0	0	0	0
2	1	1	0	0	0	0	0	1	1	0	0	1	0	78	1	1	0	1	0	0	0	0	0	0	0	0	1	1	3	0	1	0	0	0	1	1	0	64	51	0	0	0	0	0	0	0	0	0	0
2	1	1	0	1	0	0	0	0	0	0	0	0	1	72	0	0	0	0	0	0	0	0	0	0	0	0	0	0	3	0	1	0	0	0	1	1	0	69	51	0	0	0	0	0	0	0	0	0	0
2	0	1	0	0	0	0	0	0	0	0	0	0	1	52	0	1	0	0	0	0	0	0	0	0	1	1	0	0	3	0	0	1	0	0	1	0	1	70	36	0	0	0	0	0	0	0	0	0	0
2	0	1	0	0	0	0	0	1	1	0	0	0	1	49	1	1	1	0	0	0	0	0	0	0	0	0	0	0	2	1	0	0	0	0	1	0	0	65	18	0	0	0	0	0	0	0	0	0	0
2	0	0	0	0	0	0	0	0	0	0	0	0	0	61	0	1	0	0	0	0	0	0	0	0	0	1	1	1	1	0	1	0	0	0	1	0	0	34	34	0	0	0	0	0	0	0	0	0	0
2	1	1	0	1	1	0	1	0	1	0	0	0	1	47	0	1	0	0	0	0	0	0	0	0	1	0	1	0	3	1	0	0	0	0	1	1	0	82	18	0	0	0	0	0	0	0	0	0	0
2	1	1	0	1	1	0	1	0	1	0	0	0	0	82	1	1	0	0	0	1	0	0	0	0	0	0	0	0	1	0	0	1	0	0	1	0	1	31	18	1	0	0	1	0	0	0	0	0	0
2	1	1	0	1	1	0	0	1	1	0	0	0	1	53	0	0	0	0	1	1	0	0	0	0	1	1	0	0	3	1	1	0	0	1	2	1	0	56	56	0	0	0	0	0	0	0	0	0	0
2	1	1	0	1	0	1	0	1	1	0	0	0	1	75	0	1	0	0	0	0	0	0	0	0	0	0	0	0	3	0	0	1	0	0	1	0	1	31	18	0	0	0	0	0	0	0	0	0	0
2	1	1	0	1	0	0	0	0	0	0	0	0	1	57	0	1	0	0	1	0	0	0	0	0	1	1	0	1	1	0	1	0	0	0	1	1	0	87	34	0	0	0	0	0	0	0	0	0	0
2	1	1	0	0	0	1	0	0	0	0	0	0	0	60	1	0	0	0	1	0	0	0	0	0	0	0	0	0	3	1	0	1	0	1	2	1	0	31	31	0	0	0	0	0	0	0	0	0	0
2	1	1	0	0	1	1	1	0	1	0	1	0	1	40	1	1	0	1	0	0	0	1	0	0	0	0	0	0	3	1	1	0	0	1	2	1	0	69	69	0	0	0	0	0	0	0	0	0	0
2	1	1	0	1	1	0	1	0	1	1	0	1	1	48	0	0	0	0	0	1	0	0	0	0	0	1	1	0	3	0	1	0	0	0	1	1	0	51	51	0	0	0	0	0	0	0	0	0	0
2	1	1	0	1	0	1	0	1	1	0	1	0	1	52	1	1	1	0	0	0	0	0	0	0	1	0	0	0	2	1	0	0	0	0	1	0	1	77	13	0	0	0	0	0	0	0	0	0	0
2	1	1	0	0	0	0	0	0	0	0	0	0	1	51	1	0	1	0	0	0	0	1	0	0	0	1	0	1	2	0	1	0	0	0	1	1	0	34	34	0	0	0	0	0	0	0	0	0	0
2	1	1	0	0	0	0	0	0	0	0	0	0	1	68	1	1	0	0	0	0	0	0	0	0	0	0	0	0	3	0	1	0	0	0	1	1	0	34	34	0	0	0	0	0	0	0	0	0	0
2	1	1	0	1	1	0	1	0	1	0	0	0	1	55	0	0	0	0	1	1	0	1	0	0	0	0	1	0	3	0	1	0	0	0	1	1	0	87	51	0	0	0	0	0	0	0	0	0	0
2	1	1	0	1	1	0	1	0	1	0	0	0	1	56	0	1	1	0	1	0	0	0	0	0	0	1	0	0	2	0	0	1	0	0	1	0	1	65	18	0	0	0	0	0	0	0	0	0	0
2	1	1	0	1	1	0	0	1	1	0	0	0	1	56	1	0	1	0	1	0	0	0	1	0	1	1	0	0	1	0	1	0	0	0	1	1	0	69	51	0	0	0	0	0	0	0	0	0	0
2	1	1	0	1	1	1	0	1	1	0	0	0	0	65	1	0	0	0	0	0	0	0	0	0	0	1	1	0	2	0	0	1	0	0	1	0	1	18	18	0	0	0	0	0	0	0	0	0	0
2	0	1	0	1	0	0	0	0	0	0	0	0	1	47	0	0	0	0	0	0	0	1	0	0	0	0	0	0	3	0	1	0	0	0	1	1	0	51	51	0	0	0	0	0	0	0	0	0	0
2	1	1	0	1	0	1	0	1	1	0	0	0	0	64	0	1	0	0	1	0	0	0	0	0	0	1	0	0	3	1	0	0	0	0	1	1	0	100	18	0	0	0	0	0	0	0	0	0	0
2	1	1	0	1	0	1	0	1	1	0	1	0	1	72	1	1	0	1	1	1	0	0	0	0	0	1	0	0	3	1	0	1	0	1	2	1	0	49	49	0	0	0	0	0	0	0	0	0	0
2	1	1	0	1	0	0	0	0	0	0	0	0	1	65	0	1	0	0	1	0	0	0	0	0	0	1	1	0	3	1	0	0	0	0	1	1	0	31	18	0	0	0	0	0	0	0	0	0	0
2	1	1	0	1	1	0	1	0	1	0	0	0	1	49	0	0	0	0	0	1	0	1	0	0	0	0	1	1	3	0	0	1	0	0	1	1	0	36	36	0	0	0	0	0	0	0	0	0	0
2	1	1	0	1	0	1	0	1	1	0	0	1	1	80	1	1	0	0	0	0	0	0	0	0	0	1	0	0	2	1	0	0	0	0	1	1	0	18	18	0	0	0	0	0	0	0	0	0	0
2	1	1	0	1	1	0	1	0	1	0	0	0	1	45	1	0	1	0	0	0	0	0	0	0	0	1	0	0	3	0	0	1	0	0	1	1	0	49	36	0	0	0	0	0	0	0	0	0	0
2	0	1	0	1	0	0	0	0	0	0	0	0	1	61	1	1	0	0	1	0	0	0	0	0	0	0	0	0	3	1	0	0	0	0	1	0	1	18	18	0	0	0	0	0	0	0	0	0	0
2	1	0	0	1	0	1	0	1	1	0	0	0	1	70	0	1	0	0	0	1	0	0	0	0	0	0	0	0	1	1	0	0	0	0	1	1	0	18	18	0	0	0	0	0	0	0	0	0	0
2	1	1	0	1	1	1	0	0	0	0	0	0	1	35	1	0	1	1	1	0	0	0	0	0	0	0	0	0	3	1	0	0	0	0	1	1	0	31	18	0	0	0	0	0	0	0	0	0	0
2	1	1	0	0	0	0	0	1	1	0	0	0	1	72	1	0	0	0	0	0	0	0	0	0	1	1	1	0	3	0	0	1	0	0	1	0	0	41	36	1	0	0	1	0	0	0	1	1	0
2	1	1	0	0	1	0	0	0	0	0	0	0	0	75	1	1	0	0	1	0	0	0	0	0	0	0	0	0	3	1	0	0	0	0	1	0	0	49	18	0	0	0	0	0	0	0	0	0	0
2	0	1	0	0	0	0	0	0	0	0	0	0	1	70	1	1	0	0	0	1	0	0	0	0	0	1	0	0	2	1	0	0	0	0	1	1	0	18	18	0	0	0	0	0	0	0	0	0	0
2	1	1	0	1	1	0	1	0	1	0	0	0	1	49	0	0	1	0	1	0	0	0	0	0	0	0	0	0	1	1	0	0	0	0	1	1	0	49	18	0	0	0	0	0	0	0	0	0	0
2	1	1	0	1	0	1	0	1	1	0	0	0	0	66	0	1	0	0	1	0	0	0	0	0	0	1	0	0	2	1	0	0	0	0	1	1	0	18	18	0	0	0	0	0	0	0	0	0	0
2	1	1	0	1	1	0	0	1	1	0	0	0	0	72	1	1	0	0	0	1	0	0	0	0	0	1	0	0	1	0	0	1	0	0	1	0	1	31	18	0	0	0	0	0	0	0	0	0	1
2	1	0	0	1	0	1	0	0	0	0	0	0	0	62	1	1	0	0	0	0	0	0	0	0	0	1	0	0	3	1	0	0	0	0	1	1	0	49	18	0	0	0	0	0	0	0	0	0	0
2	1	1	0	1	1	0	0	1	1	0	0	0	1	56	0	0	0	0	0	0	0	0	0	0	0	1	0	0	3	0	0	1	0	0	1	0	1	31	18	0	0	0	0	0	0	0	0	0	0
2	1	1	0	1	1	1	0	1	1	0	1	0	1	69	1	1	0	0	1	0	0	1	1	0	0	1	0	1	3	1	0	0	0	0	1	1	0	31	18	0	0	0	0	0	0	0	0	0	0
2	0	1	0	0	0	0	0	0	0	0	0	0	1	45	1	1	0	0	1	0	0	0	0	0	0	0	0	0	3	0	0	1	0	0	1	0	1	31	18	0	0	0	0	0	0	0	0	0	0
2	1	1	0	1	0	0	0	1	1	0	1	0	1	53	0	1	0	0	1	0	0	0	0	0	0	0	1	0	3	0	0	1	0	0	1	1	0	49	36	0	0	0	0	0	0	0	0	0	0
2	1	1	0	1	1	0	1	0	1	1	0	0	0	77	1	1	0	1	0	0	0	0	0	0	0	0	0	0	2	1	0	0	0	0	1	0	1	5	5	0	0	0	0	0	0	0	0	0	0
2	1	1	0	1	1	0	0	1	1	0	0	0	1	52	1	0	1	0	0	0	0	0	0	0	0	1	1	1	2	1	0	0	0	0	1	1	0	69	18	0	0	0	0	0	0	0	0	0	0
2	1	1	0	1	1	1	0	1	1	0	1	0	1	61	0	1	0	0	0	0	0	0	0	0	1	0	0	0	1	1	0	0	0	0	1	0	1	100	18	0	0	0	0	0	0	0	0	0	0
2	1	1	0	1	1	0	1	0	1	0	0	0	1	62	0	1	0	0	1	1	0	1	1	0	1	0	1	0	3	1	1	0	0	1	2	1	0	69	69	0	0	0	0	0	0	0	0	0	0
2	1	1	0	1	1	1	0	1	1	0	0	1	1	58	0	1	0	0	0	1	0	0	0	0	1	1	0	0	3	0	1	0	0	0	1	1	0	69	51	0	0	0	0	0	0	0	0	0	0
2	1	0	0	1	0	0	0	0	0	0	0	0	1	52	0	1	0	0	1	0	0	0	0	0	0	1	0	0	3	0	1	1	0	1	2	1	0	49	49	0	0	0	0	0	0	0	0	0	0
2	0	1	0	1	0	0	0	0	0	0	0	0	1	59	1	0	1	0	1	0	0	0	0	0	0	0	0	0	2	0	1	1	0	1	2	1	0	100	87	0	0	0	0	0	0	0	0	0	0
2	1	1	0	1	1	0	1	0	1	0	0	0	0	75	1	1	0	0	0	0	0	0	0	0	0	0	0	0	2	0	1	0	0	0	1	1	0	100	51	0	0	0	0	0	0	0	0	0	0
2	1	1	0	1	1	0	1	0	1	0	0	0	0	44	0	0	0	0	0	0	0	0	0	0	0	1	0	0	2	0	1	0	0	0	1	1	0	34	34	0	0	0	0	0	0	0	0	0	0
2	1	1	0	1	1	0	0	0	0	0	0	0	1	65	0	1	0	0	1	0	0	0	0	0	0	0	0	1	3	0	1	0	0	0	1	1	0	64	51	0	0	0	0	0	0	0	0	0	0
2	1	0	0	1	1	0	0	1	1	0	1	0	0	75	1	1	0	0	0	1	0	1	0	0	0	1	0	0	2	0	1	0	0	0	1	1	0	34	34	0	0	0	0	0	0	0	0	0	0
2	0	1	0	0	0	0	0	0	0	0	0	0	1	47	1	0	1	1	0	0	0	0	0	0	0	0	0	0	2	1	1	0	0	1	2	1	0	69	69	0	0	0	0	0	0	0	0	0	0
2	1	0	0	0	0	1	0	0	0	0	0	0	1	49	0	0	0	0	0	1	0	0	0	0	0	1	1	0	3	0	1	0	0	0	1	1	0	51	51	0	0	0	0	0	0	0	0	1	1
2	1	1	0	1	1	0	0	1	1	0	0	0	1	54	1	1	1	0	0	0	0	0	0	0	0	1	0	0	1	0	1	0	0	0	1	1	0	64	51	0	0	0	0	0	0	0	0	0	0
2	1	1	0	1	1	0	0	0	0	0	0	1	1	50	0	0	1	0	0	0	0	0	0	0	0	0	1	0	3	1	0	0	0	0	1	0	0	18	18	0	0	0	0	0	0	0	0	0	0
2	1	1	0	1	1	0	0	0	0	0	0	0	1	53	1	0	1	0	1	0	0	1	0	0	0	1	0	0	2	1	0	1	0	1	2	1	0	49	49	0	0	0	0	0	0	0	0	0	0
2	1	1	0	1	0	0	0	1	1	0	0	1	1	58	0	0	0	0	0	0	0	0	0	0	0	0	0	0	2	1	0	0	0	0	1	1	0	18	18	0	0	0	0	0	0	0	0	0	0
2	1	1	0	0	0	1	0	0	0	0	0	0	0	76	0	0	0	0	0	0	0	1	0	0	0	1	0	0	2	1	0	0	0	0	1	0	0	18	18	0	0	0	0	0	0	0	0	0	0
2	1	1	0	0	1	0	0	0	0	0	0	0	1	58	0	1	1	0	0	0	0	1	0	0	1	1	0	0	2	0	0	1	0	0	1	0	1	31	18	0	0	0	0	0	0	0	0	0	0
2	1	1	0	1	0	0	0	0	0	0	0	0	1	54	0	1	0	0	0	0	0	1	0	0	0	1	1	0	1	0	0	1	0	0	1	1	0	41	36	0	0	0	0	0	0	0	1	1	0
2	1	1	0	1	1	0	1	0	1	0	0	0	0	81	0	1	0	0	0	1	0	1	1	0	0	1	0	0	0	0	0	1	0	0	1	0	1	69	18	0	0	0	0	0	0	0	0	0	0
2	1	1	0	1	1	0	0	0	0	0	0	0	0	61	0	1	1	0	1	0	0	0	0	0	0	0	0	0	3	1	0	0	0	0	1	1	0	31	18	0	0	0	0	0	0	1	0	0	0
2	0	1	0	1	0	0	0	0	0	0	0	0	1	74	0	1	0	0	0	0	0	0	0	0	0	0	1	0	2	0	1	0	0	0	1	1	0	69	51	0	0	0	0	0	0	0	0	0	0
2	1	1	0	0	0	0	0	0	0	0	1	1	0	69	0	1	0	0	0	0	0	0	0	0	0	1	0	0	2	0	1	0	0	0	1	1	0	51	51	0	0	0	0	0	0	0	0	0	1
2	1	1	0	0	0	0	0	0	0	1	1	0	0	67	1	1	0	0	0	0	0	0	0	0	0	0	0	0	2	0	0	1	0	0	1	1	0	83	36	0	0	0	0	0	0	0	0	0	0
2	1	1	0	1	1	1	0	1	1	0	1	0	0	79	1	1	1	0	1	0	0	0	1	0	0	1	1	0	3	1	0	0	0	0	1	1	0	49	18	0	0	0	0	0	0	0	0	0	0
2	1	1	0	1	0	1	0	1	1	0	0	0	0	71	0	1	0	0	0	0	0	0	0	0	0	1	0	1	1	1	0	0	0	0	1	1	0	69	18	0	0	0	0	0	0	0	0	0	0
2	0	0	0	0	0	0	0	0	0	0	0	0	1	88	0	0	0	1	0	1	0	1	0	0	0	0	0	0	2	1	0	0	0	0	1	0	0	100	18	1	1	1	0	1	1	0	0	0	0
2	1	1	0	1	1	0	0	1	1	0	0	0	1	73	1	1	0	0	0	0	0	0	0	0	0	1	0	0	3	1	0	1	0	1	2	0	0	31	31	0	0	0	0	0	0	0	0	0	0
2	1	0	0	1	1	1	0	1	1	0	0	0	0	73	0	1	0	0	0	0	0	0	0	0	0	1	0	1	2	1	0	0	0	0	1	1	0	18	18	1	0	0	1	0	0	0	0	0	0
2	1	1	0	1	0	0	0	1	1	0	0	0	1	50	0	1	1	0	1	0	0	0	0	0	0	1	1	1	3	1	0	0	0	0	1	0	0	18	18	0	0	0	0	0	0	0	0	0	0
2	1	1	0	1	1	0	0	1	1	0	0	0	1	54	0	0	1	0	1	0	0	0	0	0	0	1	1	0	3	1	0	0	0	0	1	1	0	31	18	0	0	0	0	0	0	0	0	0	0
2	1	1	0	1	0	0	0	0	0	0	0	0	1	69	0	0	0	0	0	0	0	0	0	0	0	0	1	0	2	0	0	1	0	0	1	1	0	83	36	0	0	0	0	0	0	0	0	0	0
2	1	1	0	0	1	0	0	0	0	0	0	0	1	70	1	0	0	0	0	0	0	1	0	0	0	0	1	1	3	1	0	0	0	0	1	1	0	18	18	0	0	0	0	0	0	0	0	0	0
2	1	1	0	0	0	0	0	0	0	0	0	0	1	61	0	1	0	0	0	0	0	0	0	0	0	1	1	0	3	0	0	1	0	0	1	0	1	18	18	0	0	0	0	0	0	0	0	0	0
2	1	1	0	0	1	0	0	1	1	0	1	0	1	55	1	1	0	0	0	0	0	0	0	0	0	1	0	1	2	1	0	0	0	0	1	0	0	49	18	0	0	0	0	0	0	0	0	0	0
1	1	1	0	1	0	#NULL!	0	0	0				1	57	0	0	1	0	1	0	0	0	0	0	0	0	1	0	2	1	0	0	0	1	#NULL!	1	0	#NULL!	#NULL!	0	0	#NULL!	#NULL!	0	#NULL!	0	0	0	0
1	1	1	0	1	1	#NULL!	0	1	1				1	66	0	1	0	0	1	0	0	0	1	0	0	0	0	99	2	0	1	0	0	0	#NULL!	1	0	#NULL!	#NULL!	0	0	#NULL!	#NULL!	0	#NULL!	0	0	0	0
1	1	1	0	1	0	#NULL!	0	0	0				1	76	0	1	0	0	1	0	0	0	0	0	0	0	0	0	1	0	1	0	0	0	#NULL!	0	1	#NULL!	#NULL!	0	0	#NULL!	#NULL!	0	#NULL!	0	0	0	0
1	1	1	0	0	0	#NULL!	1	0	1				1	79	0	0	0	0	0	0	0	0	1	0	0	0	0	0	2	1	0	0	0	0	#NULL!	1	0	#NULL!	#NULL!	0	0	#NULL!	#NULL!	0	#NULL!	0	0	0	0
1	1	1	0	1	0	#NULL!	0	0	0				1	49	1	1	1	1	1	0	1	0	0	0	0	0	0	0	1	1	0	0	0	0	#NULL!	1	0	#NULL!	#NULL!	1	1	#NULL!	#NULL!	0	#NULL!	0	0	0	0
1	1	1	0	1	1	#NULL!	0	1	1				1	66	1	1	0	0	1	0	0	0	1	0	0	0	0	0	2	1	0	0	0	0	#NULL!	0	0	#NULL!	#NULL!	0	0	#NULL!	#NULL!	0	#NULL!	0	0	0	0
1	1	1	0	1	1	#NULL!	1	0	1				1	68	0	1	0	0	1	1	0	1	0	0	0	0	0	0	2	0	0	1	0	1	#NULL!	0	0	#NULL!	#NULL!	0	0	#NULL!	#NULL!	0	#NULL!	0	0	0	1
1	1	1	0	1	1	#NULL!	1	0	1				1	53	0	1	0	0	1	0	0	0	0	0	0	0	0	0	2	0	0	1	0	0	#NULL!	0	0	#NULL!	#NULL!	0	0	#NULL!	#NULL!	0	#NULL!	0	0	0	0
1	1	1	0	0	1	#NULL!	0	1	1				1	63	1	1	0	0	0	1	0	0	0	0	0	0	0	0	2	1	0	0	0	0	#NULL!	1	0	#NULL!	#NULL!	0	0	#NULL!	#NULL!	0	#NULL!	0	0	0	0
1	1	1	0	1	1	#NULL!	1	0	1				1	70	0	1	0	0	1	1	0	0	0	0	0	0	0	0	2	1	0	0	0	0	#NULL!	1	0	#NULL!	#NULL!	0	0	#NULL!	#NULL!	0	#NULL!	0	0	0	0
1	1	1	0	1	1	#NULL!	0	0	0				1	62	0	0	1	0	1	1	0	0	0	0	0	0	0	0	2	0	1	0	0	0	#NULL!	1	0	#NULL!	#NULL!	0	0	#NULL!	#NULL!	0	#NULL!	0	0	0	0
1	1	1	0	1	0	#NULL!	1	0	1				1	57	0	1	1	0	1	0	0	0	0	0	0	0	0	0	3	0	1	0	0	0	#NULL!	1	0	#NULL!	#NULL!	0	0	#NULL!	#NULL!	0	#NULL!	0	0	0	0
1	1	1	0	1	0	#NULL!	1	0	1				2	67	0	0	1	0	1	0	0	0	0	0	0	0	0	99	2	0	1	0	0	0	#NULL!	0	0	#NULL!	#NULL!	0	0	#NULL!	#NULL!	1	#NULL!	0	1	1	0
1	1	1	0	1	0	#NULL!	1	0	1				1	59	0	0	0	0	1	1	0	0	0	0	0	1	0	0	2	0	1	0	0	0	#NULL!	1	0	#NULL!	#NULL!	0	0	#NULL!	#NULL!	0	#NULL!	0	0	0	1
1	1	1	0	1	1	#NULL!	0	1	1				2	71	1	1	0	0	1	0	0	0	1	0	0	1	0	0	1	0	1	0	0	0	#NULL!	1	0	#NULL!	#NULL!	0	0	#NULL!	#NULL!	0	#NULL!	0	0	0	0
1	1	1	0	1	1	#NULL!	1	0	1				1	60	1	1	0	0	1	1	0	0	0	0	0	1	0	0	2	0	1	0	0	0	#NULL!	1	0	#NULL!	#NULL!	1	1	#NULL!	#NULL!	1	#NULL!	0	1	1	0
1	1	1	0	1	1	#NULL!	1	0	1				1	45	0	0	0	0	1	0	0	0	0	0	0	0	0	0	1	1	0	0	0	0	#NULL!	1	0	#NULL!	#NULL!	0	0	#NULL!	#NULL!	0	#NULL!	0	0	0	0
1	1	1	0	1	1	#NULL!	0	0	0				1	66	0	1	0	0	1	1	0	0	0	0	0	0	0	0	2	1	0	0	0	0	#NULL!	0	0	#NULL!	#NULL!	0	0	#NULL!	#NULL!	0	#NULL!	0	0	0	0
1	1	1	0	0	1	#NULL!	0	0	0				1	38	0	0	1	0	0	1	0	0	0	0	0	0	0	0	2	0	0	1	0	0	#NULL!	0	1	#NULL!	#NULL!	0	0	#NULL!	#NULL!	0	#NULL!	0	0	0	0
1	1	1	0	1	1	#NULL!	0	1	1				2	80	1	1	0	0	1	0	0	0	0	0	0	0	0	0	2	0	0	1	0	1	#NULL!	0	0	#NULL!	#NULL!	0	0	#NULL!	#NULL!	0	#NULL!	0	0	0	1
1	1	1	0	1	1	#NULL!	0	1	1				2	58	0	1	0	0	1	1	0	0	0	0	0	0	0	0	2	0	0	1	0	0	#NULL!	0	0	#NULL!	#NULL!	0	0	#NULL!	#NULL!	0	#NULL!	0	0	0	0
1	1	1	0	1	0	#NULL!	0	1	1				2	69	1	1	0	0	1	0	0	0	0	0	0	0	0	0	2	0	0	1	0	0	#NULL!	0	0	#NULL!	#NULL!	0	0	#NULL!	#NULL!	0	#NULL!	0	0	0	0
1	1	1	0	1	0	#NULL!	0	1	1				1	58	0	1	0	0	1	0	0	0	0	0	0	0	0	0	2	1	0	0	0	0	#NULL!	1	0	#NULL!	#NULL!	0	0	#NULL!	#NULL!	0	#NULL!	0	0	0	0
1	1	1	0	1	1	#NULL!	1	0	1				1	71	0	1	0	0	1	0	0	0	0	0	0	0	0	0	1	1	0	0	0	1	#NULL!	1	0	#NULL!	#NULL!	0	0	#NULL!	#NULL!	0	#NULL!	0	0	0	0
1	1	1	0	1	0	#NULL!	0	1	1				1	59	0	1	0	0	1	1	0	1	0	0	0	0	0	0	2	1	0	0	0	0	#NULL!	1	0	#NULL!	#NULL!	0	0	#NULL!	#NULL!	0	#NULL!	0	0	0	0
1	1	1	0	1	1	#NULL!	1	0	1				1	72	0	0	0	0	1	0	0	0	0	0	0	0	0	99	2	0	1	0	0	0	#NULL!	1	1	#NULL!	#NULL!	0	0	#NULL!	#NULL!	0	#NULL!	0	0	0	0
1	1	1	0	0	1	#NULL!	1	0	1				2	81	0	1	0	0	0	0	0	0	0	0	0	0	0	0	2	0	1	0	0	0	#NULL!	1	0	#NULL!	#NULL!	0	0	#NULL!	#NULL!	0	#NULL!	0	0	0	0
1	1	1	0	1	1	#NULL!	0	0	0				1	72	1	1	0	0	1	0	0	0	0	0	0	0	0	0	2	0	1	0	0	0	#NULL!	1	0	#NULL!	#NULL!	0	0	#NULL!	#NULL!	0	#NULL!	1	0	0	0
1	1	1	0	1	1	#NULL!	0	0	0				2	68	0	1	0	0	1	0	0	0	0	0	0	0	0	0	2	0	1	0	0	0	#NULL!	1	0	#NULL!	#NULL!	0	0	#NULL!	#NULL!	0	#NULL!	0	0	0	0
1	1	1	0	1	1	#NULL!	0	1	1				1	52	1	1	1	0	1	1	0	1	0	0	0	0	0	0	1	0	1	0	0	0	#NULL!	1	1	#NULL!	#NULL!	0	0	#NULL!	#NULL!	0	#NULL!	0	0	0	0
1	1	1	0	1	1	#NULL!	1	0	1				1	57	0	0	1	0	1	0	0	0	0	0	0	0	0	0	2	0	1	0	0	0	#NULL!	1	0	#NULL!	#NULL!	0	0	#NULL!	#NULL!	0	#NULL!	0	0	0	0
1	1	1	0	1	0	#NULL!	0	1	1				1	82	1	1	0	0	1	0	0	0	0	0	0	0	0	0	1	0	1	0	0	0	#NULL!	1	0	#NULL!	#NULL!	0	0	#NULL!	#NULL!	0	#NULL!	0	0	0	0
1	1	1	0	1	1	#NULL!	0	1	1				1	76	0	1	0	0	1	1	0	0	0	1	0	0	1	3	2	1	0	0	0	0	#NULL!	1	0	#NULL!	#NULL!	0	0	#NULL!	#NULL!	0	#NULL!	0	0	0	0
1	1	1	0	1	1	#NULL!	1	0	1				1	54	1	1	0	0	1	1	0	0	0	0	0	0	0	0	2	1	0	0	0	1	#NULL!	1	0	#NULL!	#NULL!	0	0	#NULL!	#NULL!	0	#NULL!	0	0	0	1
1	1	1	0	1	1	#NULL!	0	1	1				2	57	1	1	0	0	1	1	0	0	0	0	0	0	0	0	2	0	0	1	0	0	#NULL!	1	0	#NULL!	#NULL!	0	0	#NULL!	#NULL!	0	#NULL!	0	1	1	0
1	1	1	0	1	1	#NULL!	0	1	1				2	80	1	1	0	0	1	1	0	0	0	0	0	0	0	0	1	0	0	1	0	0	#NULL!	1	0	#NULL!	#NULL!	0	0	#NULL!	#NULL!	0	#NULL!	0	0	0	0
1	1	1	0	1	1	#NULL!	0	1	1				1	62	1	1	1	0	1	0	0	0	0	0	0	1	0	0	0	0	0	0	0	1	#NULL!	1	0	#NULL!	#NULL!	0	0	#NULL!	#NULL!	0	#NULL!	0	0	0	0
1	1	1	0	1	1	#NULL!	0	0	0				1	45	0	0	1	0	1	0	0	0	0	0	0	0	0	0	2	0	1	0	0	0	#NULL!	1	1	#NULL!	#NULL!	0	0	#NULL!	#NULL!	0	#NULL!	0	0	0	0
1	1	1	0	1	1	#NULL!	1	0	1				1	58	1	0	1	0	1	1	0	1	0	0	0	1	0	0	2	0	1	0	0	0	#NULL!	1	0	#NULL!	#NULL!	0	0	#NULL!	#NULL!	0	#NULL!	0	0	0	0
1	1	1	0	1	1	#NULL!	0	0	0				1	53	0	0	0	0	1	1	0	0	0	0	0	1	0	0	2	1	0	0	0	0	#NULL!	1	0	#NULL!	#NULL!	0	0	#NULL!	#NULL!	0	#NULL!	0	0	0	0
1	1	1	0	1	1	#NULL!	0	1	1				1	80	0	1	0	0	1	1	0	1	0	0	0	0	0	0	2	0	1	0	0	0	#NULL!	1	0	#NULL!	#NULL!	0	0	#NULL!	#NULL!	0	#NULL!	0	0	0	0
1	1	1	0	1	0	#NULL!	0	1	1				2	78	0	1	0	0	1	0	0	0	0	0	0	0	0	0	2	1	0	0	0	0	#NULL!	1	0	#NULL!	#NULL!	0	0	#NULL!	#NULL!	0	#NULL!	0	0	0	0
1	1	1	0	1	1	#NULL!	0	1	1				1	68	1	0	0	0	1	0	0	0	0	0	0	0	0	99	2	0	1	0	0	0	#NULL!	1	1	#NULL!	#NULL!	0	0	#NULL!	#NULL!	0	#NULL!	0	0	0	0
1	1	1	0	1	1	#NULL!	1	0	1				1	70	0	1	0	0	1	0	0	0	0	0	0	0	0	99	1	0	1	0	0	0	#NULL!	1	0	#NULL!	#NULL!	0	0	#NULL!	#NULL!	0	#NULL!	0	0	0	0
1	1	0	0	1	1	#NULL!	0	1	1				1	74	0	1	0	0	1	0	0	0	0	0	0	0	0	3	1	1	0	0	0	0	#NULL!	1	0	#NULL!	#NULL!	0	0	#NULL!	#NULL!	0	#NULL!	0	0	0	0
1	1	1	0	1	0	#NULL!	0	1	1				1	53	0	1	0	0	1	0	0	0	0	0	0	0	0	0	2	0	1	0	0	0	#NULL!	1	0	#NULL!	#NULL!	0	0	#NULL!	#NULL!	0	#NULL!	0	0	0	0
1	1	1	0	1	0	#NULL!	0	1	1				2	58	0	0	0	0	1	0	0	0	0	0	0	0	0	0	1	0	1	0	0	1	#NULL!	1	1	#NULL!	#NULL!	0	0	#NULL!	#NULL!	0	#NULL!	0	0	0	0
1	1	1	0	1	0	#NULL!	0	1	1				2	78	1	1	0	0	1	0	0	0	0	0	0	0	0	0	2	1	0	0	0	0	#NULL!	1	0	#NULL!	#NULL!	0	0	#NULL!	#NULL!	0	#NULL!	0	0	0	0
1	1	1	0	1	1	#NULL!	1	0	1				1	51	1	0	1	0	1	0	0	0	0	0	0	0	1	0	2	0	1	0	0	0	#NULL!	1	1	#NULL!	#NULL!	0	0	#NULL!	#NULL!	0	#NULL!	0	0	0	0
1	1	1	0	0	1	#NULL!	0	0	0				1	57	0	0	1	0	0	1	0	0	0	0	0	0	0	3	2	0	1	0	0	0	#NULL!	1	1	#NULL!	#NULL!	0	0	#NULL!	#NULL!	0	#NULL!	0	0	0	0
1	1	1	0	1	0	#NULL!	0	0	0				2	64	0	0	0	0	1	0	0	0	0	0	0	0	0	0	1	1	0	0	0	0	#NULL!	0	0	#NULL!	#NULL!	0	0	#NULL!	#NULL!	0	#NULL!	0	0	0	0
1	1	1	0	1	1	#NULL!	0	0	0				2	70	0	1	0	0	1	1	0	1	0	0	0	0	0	0	2	1	0	0	0	0	#NULL!	1	0	#NULL!	#NULL!	1	1	#NULL!	#NULL!	0	#NULL!	0	0	0	0
1	1	1	0	1	0	#NULL!	0	1	1				2	78	1	1	0	0	1	0	0	0	0	0	0	0	1	0	2	1	0	0	0	0	#NULL!	0	0	#NULL!	#NULL!	0	0	#NULL!	#NULL!	0	#NULL!	0	0	0	0
1	1	1	0	1	0	#NULL!	0	0	0				2	52	0	0	0	0	1	0	0	0	0	0	0	0	0	0	1	0	0	1	0	0	#NULL!	0	0	#NULL!	#NULL!	0	0	#NULL!	#NULL!	0	#NULL!	0	0	0	0
1	1	1	0	0	1	#NULL!	0	0	0				1	60	0	1	0	0	0	0	0	0	0	0	0	0	0	0	UK	1	0	0	0	0	#NULL!	1	0	#NULL!	#NULL!	0	0	#NULL!	#NULL!	0	#NULL!	0	0	0	0
1	1	1	0	1	1	#NULL!	0	1	1				1	70	0	0	0	0	1	0	0	0	0	0	0	0	0	0	2	1	0	0	0	0	#NULL!	1	0	#NULL!	#NULL!	0	0	#NULL!	#NULL!	0	#NULL!	0	0	0	0
1	1	1	0	0	1	#NULL!	0	1	1				2	80	1	1	0	0	0	0	0	0	0	0	0	0	0	0	1	1	0	0	0	0	#NULL!	1	0	#NULL!	#NULL!	0	0	#NULL!	#NULL!	0	#NULL!	0	0	0	0
1	1	1	0	1	1	#NULL!	0	0	0				1	64	0	1	0	0	1	0	0	0	0	0	1	0	0	0	1	0	1	0	0	0	#NULL!	1	0	#NULL!	#NULL!	0	0	#NULL!	#NULL!	0	#NULL!	0	0	0	0
1	1	1	0	1	1	#NULL!	1	0	1				1	74	0	0	0	0	1	1	0	1	0	0	0	0	0	0	1	0	1	0	0	0	#NULL!	1	0	#NULL!	#NULL!	0	0	#NULL!	#NULL!	0	#NULL!	0	0	0	0
1	1	1	0	1	1	#NULL!	1	0	1				1	67	0	0	0	0	1	1	0	0	0	0	0	0	0	0	1	0	1	0	0	1	#NULL!	1	0	#NULL!	#NULL!	0	0	#NULL!	#NULL!	0	#NULL!	0	0	0	0
1	1	1	0	0	1	#NULL!	1	0	1				2	85	0	0	0	0	0	0	0	0	0	0	0	1	0	0	2	0	1	0	0	0	#NULL!	1	0	#NULL!	#NULL!	1	1	#NULL!	#NULL!	0	#NULL!	0	0	0	0
1	1	1	0	1	0	#NULL!	0	1	1				1	62	0	0	0	0	1	0	1	0	0	0	0	0	0	0	2	1	0	0	0	0	#NULL!	1	0	#NULL!	#NULL!	0	0	#NULL!	#NULL!	0	#NULL!	0	0	0	0
1	1	1	0	1	0	#NULL!	1	0	1				1	51	1	0	1	0	1	0	0	0	0	0	0	0	0	0	2	0	1	0	0	0	#NULL!	1	0	#NULL!	#NULL!	1	1	#NULL!	#NULL!	0	#NULL!	0	0	0	0
1	1	1	0	1	1	#NULL!	1	0	1				1	67	0	1	0	0	1	0	0	1	1	0	0	0	0	0	2	0	1	0	0	0	#NULL!	1	0	#NULL!	#NULL!	0	0	#NULL!	#NULL!	0	#NULL!	0	0	0	0
1	1	1	0	1	1	#NULL!	0	0	0				2	76	0	0	1	0	1	0	0	0	0	0	0	0	0	0	2	1	0	0	0	0	#NULL!	0	0	#NULL!	#NULL!	0	0	#NULL!	#NULL!	0	#NULL!	0	0	0	0
1	1	1	0	1	1	#NULL!	1	0	1				1	45	0	1	0	0	1	0	0	0	0	0	0	0	0	0	2	0	1	0	0	0	#NULL!	0	0	#NULL!	#NULL!	0	0	#NULL!	#NULL!	0	#NULL!	0	1	1	0
1	1	1	0	1	1	#NULL!	0	0	0				1	54	0	1	0	0	1	0	0	0	0	0	0	0	0	0	1	1	0	0	0	0	#NULL!	1	0	#NULL!	#NULL!	0	0	#NULL!	#NULL!	0	#NULL!	0	0	0	0
1	1	1	0	1	1	#NULL!	0	0	0				1	69	0	1	0	0	1	0	0	1	0	0	0	0	0	0	2	0	1	0	0	0	#NULL!	1	0	#NULL!	#NULL!	0	0	#NULL!	#NULL!	0	#NULL!	0	0	0	0
1	1	1	0	1	1	#NULL!	1	0	1				1	73	1	0	1	0	1	1	0	0	0	0	0	0	0	0	2	0	1	0	0	0	#NULL!	0	0	#NULL!	#NULL!	0	0	#NULL!	#NULL!	0	#NULL!	0	0	0	0
1	1	1	0	1	0	#NULL!	0	0	0				1	70	0	1	0	0	1	1	1	0	1	1	0	0	0	0	2	1	0	0	0	0	#NULL!	1	0	#NULL!	#NULL!	0	0	#NULL!	#NULL!	0	#NULL!	0	0	0	0
1	1	1	0	1	1	#NULL!	0	0	0				2	63	0	1	0	0	1	0	0	0	0	0	0	0	0	0	3	0	1	0	0	0	#NULL!	1	0	#NULL!	#NULL!	0	0	#NULL!	#NULL!	0	#NULL!	0	0	0	1
1	1	1	0	0	1	#NULL!	0	0	0				1	74	0	1	0	0	0	0	0	0	0	0	0	0	0	99	2	0	0	1	0	0	#NULL!	1	0	#NULL!	#NULL!	0	0	#NULL!	#NULL!	0	#NULL!	0	0	0	1
1	1	1	0	1	1	#NULL!	0	0	0				1	67	0	1	0	0	1	1	0	0	0	0	0	0	0	0	3	1	0	0	0	0	#NULL!	0	0	#NULL!	#NULL!	0	0	#NULL!	#NULL!	0	#NULL!	0	0	0	0
1	1	1	0	1	1	#NULL!	0	0	0				1	47	0	1	0	0	1	0	0	0	0	0	0	1	0	0	1	0	0	1	0	0	#NULL!	0	0	#NULL!	#NULL!	0	0	#NULL!	#NULL!	0	#NULL!	0	0	0	0
1	1	1	0	1	1	#NULL!	1	0	1				1	67	0	1	0	0	1	0	0	0	0	0	0	0	0	0	UK	0	0	1	0	0	#NULL!	0	0	#NULL!	#NULL!	0	0	#NULL!	#NULL!	0	#NULL!	0	0	0	0
1	1	1	0	0	1	#NULL!	0	1	1				1	59	1	1	1	0	0	0	0	0	0	0	0	1	0	0	2	0	0	1	0	1	#NULL!	0	0	#NULL!	#NULL!	0	0	#NULL!	#NULL!	0	#NULL!	0	0	0	1
1	1	1	0	1	1	#NULL!	1	0	1				1	63	1	1	0	0	1	1	0	0	0	0	0	1	0	0	1	0	0	1	0	0	#NULL!	0	0	#NULL!	#NULL!	0	0	#NULL!	#NULL!	0	#NULL!	0	0	0	0
1	1	1	0	1	1	#NULL!	0	1	1				1	59	0	0	0	0	1	0	0	0	0	0	0	0	0	0	2	1	0	0	0	0	#NULL!	1	1	#NULL!	#NULL!	0	0	#NULL!	#NULL!	0	#NULL!	0	0	0	0
1	1	1	0	1	0	#NULL!	0	0	0				1	53	0	1	0	0	1	0	0	0	0	0	0	0	0	0	2	1	0	0	0	0	#NULL!	1	0	#NULL!	#NULL!	0	0	#NULL!	#NULL!	0	#NULL!	0	0	0	0
1	1	1	0	1	0	#NULL!	0	1	1				1	91	0	0	1	0	1	0	0	0	0	0	0	0	0	3	1	1	0	0	0	0	#NULL!	1	0	#NULL!	#NULL!	1	1	#NULL!	#NULL!	0	#NULL!	0	0	0	0
1	1	1	0	1	0	#NULL!	0	1	1				2	59	0	1	0	0	1	0	0	0	0	0	0	0	0	0	2	1	0	0	0	0	#NULL!	1	0	#NULL!	#NULL!	0	0	#NULL!	#NULL!	0	#NULL!	0	0	0	1
1	1	1	0	1	1	#NULL!	1	0	1				1	53	0	1	1	0	1	0	0	0	0	0	1	0	1	0	1	1	0	0	0	0	#NULL!	1	0	#NULL!	#NULL!	0	0	#NULL!	#NULL!	0	#NULL!	0	0	0	0
1	1	1	0	1	1	#NULL!	1	0	1				2	61	1	1	0	0	1	0	0	0	0	0	0	0	1	0	2	1	0	0	0	0	#NULL!	1	0	#NULL!	#NULL!	0	0	#NULL!	#NULL!	0	#NULL!	0	0	0	0
1	1	1	0	1	1	#NULL!	1	0	1				1	54	0	1	1	0	1	1	0	1	0	0	0	0	1	0	2	1	0	0	0	0	#NULL!	1	0	#NULL!	#NULL!	0	0	#NULL!	#NULL!	0	#NULL!	0	0	0	0
1	1	1	0	1	1	#NULL!	0	1	1				1	67	1	0	0	0	1	1	0	1	0	0	0	0	0	0	2	1	0	0	0	0	#NULL!	1	0	#NULL!	#NULL!	0	0	#NULL!	#NULL!	0	#NULL!	0	0	0	0
1	1	1	0	0	0	#NULL!	0	0	0				1	77	0	0	0	0	0	0	0	0	0	0	0	1	1	0	2	1	0	0	0	0	#NULL!	1	0	#NULL!	#NULL!	0	0	#NULL!	#NULL!	0	#NULL!	0	0	0	0
1	1	0	0	0	0	#NULL!	0	1	1				1	50	0	1	1	0	1	1	0	0	0	0	0	0	0	0	2	1	0	0	0	0	#NULL!	1	0	#NULL!	#NULL!	0	0	#NULL!	#NULL!	0	#NULL!	0	0	0	0
1	1	1	0	1	1	#NULL!	0	0	0				2	63	0	0	0	0	1	1	1	0	0	0	0	0	0	0	1	1	0	0	0	0	#NULL!	1	0	#NULL!	#NULL!	0	0	#NULL!	#NULL!	0	#NULL!	0	1	1	0
1	1	1	0	1	0	#NULL!	0	0	0				1	60	0	1	1	0	1	0	0	0	0	0	0	0	0	99	1	0	1	0	0	0	#NULL!	1	1	#NULL!	#NULL!	0	0	#NULL!	#NULL!	0	#NULL!	0	0	0	0
1	1	1	0	0	1	#NULL!	0	1	1				1	54	0	0	1	0	0	0	0	0	0	0	0	0	1	0	1	0	1	0	0	0	#NULL!	1	0	#NULL!	#NULL!	0	0	#NULL!	#NULL!	0	#NULL!	0	0	0	1
1	1	1	0	1	1	#NULL!	0	0	0				1	40	0	0	1	0	1	0	0	0	0	0	0	0	0	0	2	0	1	0	0	0	#NULL!	1	0	#NULL!	#NULL!	0	0	#NULL!	#NULL!	0	#NULL!	0	0	0	0
1	1	1	0	1	1	#NULL!	0	0	0				1	65	0	1	0	0	1	1	1	1	0	0	0	1	0	0	2	0	1	0	0	1	#NULL!	1	0	#NULL!	#NULL!	0	0	#NULL!	#NULL!	0	#NULL!	0	0	0	0
1	1	1	0	1	0	#NULL!	0	0	0				2	72	1	1	0	0	1	1	0	1	0	0	0	0	0	0	2	0	1	0	0	0	#NULL!	1	0	#NULL!	#NULL!	0	0	#NULL!	#NULL!	0	#NULL!	0	0	0	0
1	1	1	0	0	1	#NULL!	1	0	1				1	56	0	1	1	0	0	0	0	0	0	0	1	0	0	0	2	0	1	0	0	0	#NULL!	1	0	#NULL!	#NULL!	0	0	#NULL!	#NULL!	0	#NULL!	0	0	0	0
1	1	1	0	1	1	#NULL!	0	0	0				1	73	0	0	1	0	1	0	0	0	0	0	0	0	0	0	2	0	1	0	0	0	#NULL!	1	1	#NULL!	#NULL!	0	0	#NULL!	#NULL!	0	#NULL!	0	1	1	1
1	1	1	0	0	1	#NULL!	0	1	1				1	62	1	1	1	0	0	0	0	0	0	0	0	0	0	0	2	0	1	0	0	1	#NULL!	1	1	#NULL!	#NULL!	0	0	#NULL!	#NULL!	0	#NULL!	0	0	0	0
1	1	1	0	1	1	#NULL!	1	0	1				1	66	1	1	0	0	1	0	0	0	0	0	0	1	0	0	2	0	1	0	0	0	#NULL!	1	0	#NULL!	#NULL!	1	1	#NULL!	#NULL!	0	#NULL!	0	0	0	0
1	1	1	0	1	1	#NULL!	0	1	1				1	57	1	1	0	0	1	0	0	0	1	0	0	0	0	0	1	0	1	0	0	0	#NULL!	1	0	#NULL!	#NULL!	0	0	#NULL!	#NULL!	0	#NULL!	0	0	0	0
1	1	1	0	1	1	#NULL!	1	0	1				1	43	0	1	1	0	1	1	0	0	0	0	0	1	1	0	2	1	0	0	0	0	#NULL!	1	0	#NULL!	#NULL!	0	0	#NULL!	#NULL!	0	#NULL!	0	0	0	0
1	1	1	0	1	1	#NULL!	1	0	1				1	74	0	0	1	0	1	0	0	0	0	0	0	0	0	0	1	0	0	1	0	1	#NULL!	1	0	#NULL!	#NULL!	0	0	#NULL!	#NULL!	0	#NULL!	0	0	0	1
1	1	1	0	1	0	#NULL!	0	0	0				2	70	1	1	0	0	1	0	0	0	0	0	0	1	0	0	2	0	1	0	0	0	#NULL!	1	0	#NULL!	#NULL!	0	0	#NULL!	#NULL!	0	#NULL!	0	0	0	0
1	1	1	0	1	1	#NULL!	1	0	1				1	57	1	1	1	0	1	0	0	0	0	0	0	0	0	0	2	0	0	1	0	1	#NULL!	1	0	#NULL!	#NULL!	0	0	#NULL!	#NULL!	0	#NULL!	0	0	0	0
1	1	1	0	1	0	#NULL!	0	0	0				1	57	1	1	0	0	1	0	0	0	0	0	0	0	0	0	2	0	1	0	0	0	#NULL!	1	0	#NULL!	#NULL!	0	0	#NULL!	#NULL!	0	#NULL!	0	0	0	1
1	1	1	0	1	0	#NULL!	0	0	0				1	51	0	1	0	0	1	1	0	0	0	0	0	0	0	0	1	0	1	0	0	0	#NULL!	1	0	#NULL!	#NULL!	0	0	#NULL!	#NULL!	0	#NULL!	0	0	0	0
1	1	1	0	1	1	#NULL!	0	0	0				1	81	0	0	0	0	1	0	0	0	0	0	0	1	0	0	3	0	1	0	0	0	#NULL!	1	0	#NULL!	#NULL!	0	0	#NULL!	#NULL!	0	#NULL!	0	0	0	0
1	1	1	0	1	1	#NULL!	0	1	1				2	78	0	0	0	0	1	0	0	0	0	0	0	0	0	0	2	0	1	0	0	0	#NULL!	1	0	#NULL!	#NULL!	0	0	#NULL!	#NULL!	0	#NULL!	0	0	0	0
1	1	1	0	1	1	#NULL!	1	0	1				1	45	0	0	1	0	1	0	0	0	0	0	0	0	0	0	1	0	1	0	0	0	#NULL!	1	1	#NULL!	#NULL!	0	0	#NULL!	#NULL!	0	#NULL!	0	0	0	0
2	1	1	0	1	1	#NULL!	0	0	0				1	52	0	0	0	0	1	0	0	0	0	0	0	0	0	0	3	0	1	0	0	0	#NULL!	1	0	#NULL!	#NULL!	0	0	#NULL!	#NULL!	0	#NULL!	0	0	0	0
2	1	1	0	1	1	#NULL!	1	0	1				1	70	0	0	1	0	1	0	0	0	0	0	0	0	0	3	0	0	1	0	0	0	#NULL!	1	1	#NULL!	#NULL!	0	0	#NULL!	#NULL!	0	#NULL!	0	0	0	0
2	1	1	0	1	1	#NULL!	0	0	0				2	61	1	1	0	0	1	1	0	0	0	0	0	0	0	0	1	0	0	1	0	0	#NULL!	1	1	#NULL!	#NULL!	0	0	#NULL!	#NULL!	0	#NULL!	0	0	0	0
2	1	1	0	1	1	#NULL!	0	1	1				1	45	0	0	1	0	1	0	0	1	0	0	0	0	0	0	3	0	1	0	0	0	#NULL!	1	0	#NULL!	#NULL!	0	0	#NULL!	#NULL!	0	#NULL!	0	0	1	0
2	1	1	0	1	1	#NULL!	0	1	1				1	67	0	1	1	0	1	1	0	0	0	0	0	0	0	0	2	1	0	0	0	0	#NULL!	0	0	#NULL!	#NULL!	0	0	#NULL!	#NULL!	0	#NULL!	0	0	0	0
2	1	1	0	1	1	#NULL!	1	0	1				1	69	0	1	1	0	1	0	0	0	0	0	0	0	0	0	2	1	0	0	0	0	#NULL!	1	0	#NULL!	#NULL!	0	0	#NULL!	#NULL!	0	#NULL!	0	0	0	0
2	1	1	0	1	0	#NULL!	0	0	0				1	73	0	0	1	0	1	1	0	0	0	0	0	0	0	0	2	1	0	0	0	0	#NULL!	1	0	#NULL!	#NULL!	1	1	#NULL!	#NULL!	0	#NULL!	0	0	0	0
2	1	1	0	1	0	#NULL!	1	0	1				2	76	0	1	0	0	1	0	0	0	1	0	0	0	0	0	1	0	1	0	0	0	#NULL!	1	0	#NULL!	#NULL!	0	0	#NULL!	#NULL!	0	#NULL!	0	0	0	0
2	1	1	0	1	1	#NULL!	1	0	1				1	75	1	1	0	0	1	0	0	0	1	0	0	0	0	0	2	1	0	0	0	0	#NULL!	1	0	#NULL!	#NULL!	0	0	#NULL!	#NULL!	0	#NULL!	0	0	0	0
2	1	1	0	1	0	#NULL!	0	0	0				2	75	1	1	0	0	1	0	0	0	0	0	0	0	0	0	1	1	0	0	0	0	#NULL!	1	0	#NULL!	#NULL!	1	1	#NULL!	#NULL!	0	#NULL!	0	0	0	0
2	1	1	0	0	1	#NULL!	0	1	1				2	66	0	0	0	0	0	0	0	0	0	0	0	0	0	0	3	0	1	0	1	0	#NULL!	0	0	#NULL!	#NULL!	0	0	#NULL!	#NULL!	0	#NULL!	0	0	0	0
2	1	1	0	1	1	#NULL!	1	1	1				2	67	0	0	0	0	1	0	0	0	0	0	0	0	0	0	2	1	0	0	0	0	#NULL!	1	0	#NULL!	#NULL!	0	0	#NULL!	#NULL!	0	#NULL!	0	0	1	1
2	1	1	0	1	1	#NULL!	0	0	0				2	64	1	1	0	0	1	0	0	0	0	0	0	0	0	99	2	1	0	0	0	1	#NULL!	1	0	#NULL!	#NULL!	0	0	#NULL!	#NULL!	0	#NULL!	0	1	1	0
2	1	1	0	1	1	#NULL!	0	0	0				1	56	0	1	1	0	1	0	0	0	0	0	0	0	0	0	2	1	0	0	0	0	#NULL!	1	0	#NULL!	#NULL!	0	0	#NULL!	#NULL!	0	#NULL!	0	0	0	0
2	1	1	0	1	0	#NULL!	0	0	0				1	54	1	0	0	0	1	0	0	0	0	0	0	0	0	0	2	1	0	0	0	0	#NULL!	1	0	#NULL!	#NULL!	0	0	#NULL!	#NULL!	0	#NULL!	0	0	0	0
2	1	1	0	1	1	#NULL!	1	0	1				1	48	0	0	0	0	1	0	0	0	0	0	0	0	0	0	2	0	0	1	0	1	#NULL!	1	0	#NULL!	#NULL!	0	0	#NULL!	#NULL!	0	#NULL!	0	0	0	0
2	1	1	0	1	1	#NULL!	0	0	0				2	52	0	0	0	0	1	0	0	0	0	0	0	0	0	99	2	0	1	0	0	0	#NULL!	1	0	#NULL!	#NULL!	0	0	#NULL!	#NULL!	0	#NULL!	0	0	0	0
2	1	1	0	1	1	#NULL!	0	1	1				2	83	0	0	0	0	1	0	0	0	0	0	0	0	0	0	2	0	1	0	0	1	#NULL!	1	0	#NULL!	#NULL!	0	0	#NULL!	#NULL!	0	#NULL!	0	0	0	0
2	1	1	0	1	1	#NULL!	0	0	0				2	70	0	0	0	0	1	0	0	0	0	0	0	0	1	0	1	0	1	0	0	0	#NULL!	1	0	#NULL!	#NULL!	0	0	#NULL!	#NULL!	0	#NULL!	0	0	0	0
2	1	1	0	1	1	#NULL!	1	0	1				1	63	1	0	0	0	1	1	0	1	0	0	0	0	0	0	2	0	1	0	0	1	#NULL!	1	0	#NULL!	#NULL!	0	0	#NULL!	#NULL!	0	#NULL!	0	1	1	0
2	1	1	0	1	0	#NULL!	0	0	0				1	61	1	0	0	0	1	0	0	0	0	0	0	0	0	0	1	0	1	0	0	0	#NULL!	1	0	#NULL!	#NULL!	0	0	#NULL!	#NULL!	0	#NULL!	0	0	0	0
2	1	1	0	1	0	#NULL!	0	0	0				1	63	0	1	0	0	1	1	0	0	0	0	0	0	0	0	1	0	1	0	0	0	#NULL!	1	1	#NULL!	#NULL!	0	0	#NULL!	#NULL!	0	#NULL!	0	0	0	0
2	1	1	0	1	1	#NULL!	1	0	1				1	49	0	0	0	0	1	1	0	0	0	0	0	0	0	0	1	0	1	0	0	1	#NULL!	1	0	#NULL!	#NULL!	0	0	#NULL!	#NULL!	0	#NULL!	0	0	0	0
2	1	1	0	1	1	#NULL!	0	0	0				1	73	0	1	1	0	1	0	0	1	0	0	0	0	0	3	0	0	1	0	0	0	#NULL!	1	0	#NULL!	#NULL!	0	0	#NULL!	#NULL!	0	#NULL!	0	0	0	0
2	1	1	0	1	1	#NULL!	0	0	0				2	81	0	0	0	0	1	0	0	0	0	0	0	0	0	99	2	0	0	1	0	0	#NULL!	1	0	#NULL!	#NULL!	0	0	#NULL!	#NULL!	0	#NULL!	0	0	0	0
2	1	1	0	1	0	#NULL!	0	0	0				1	58	1	1	0	0	1	0	0	0	0	0	1	0	0	99	2	1	0	0	0	0	#NULL!	1	0	#NULL!	#NULL!	0	0	#NULL!	#NULL!	0	#NULL!	0	1	1	0
2	1	1	0	1	0	#NULL!	0	1	1				1	66	0	1	0	0	1	0	0	0	0	0	0	0	0	99	2	0	1	0	0	0	#NULL!	1	1	#NULL!	#NULL!	0	0	#NULL!	#NULL!	0	#NULL!	0	0	0	0
2	1	1	0	0	1	#NULL!	1	0	1				2	76	0	1	0	0	1	0	0	0	0	0	0	0	0	99	1	0	1	0	0	1	#NULL!	1	0	#NULL!	#NULL!	0	0	#NULL!	#NULL!	0	#NULL!	0	0	0	0
2	1	1	0	0	1	#NULL!	1	0	1				1	56	0	0	1	0	0	0	0	0	0	0	0	0	0	99	1	0	1	0	0	0	#NULL!	1	0	#NULL!	#NULL!	0	0	#NULL!	#NULL!	0	#NULL!	0	0	0	0
2	1	1	0	1	1	#NULL!	1	0	1				1	61	1	1	1	0	1	0	0	0	0	0	0	0	0	0	3	0	1	0	0	0	#NULL!	1	0	#NULL!	#NULL!	0	0	#NULL!	#NULL!	0	#NULL!	0	0	0	0
2	1	1	0	0	1	#NULL!	1	0	1				1	68	0	0	0	0	0	0	0	0	0	0	0	0	0	0	2	0	1	0	0	0	#NULL!	1	0	#NULL!	#NULL!	0	0	#NULL!	#NULL!	0	#NULL!	0	0	0	0
2	1	1	0	1	1	#NULL!	1	0	1				2	68	0	1	0	0	1	1	0	0	0	0	0	0	0	99	2	0	1	0	0	0	#NULL!	1	1	#NULL!	#NULL!	0	0	#NULL!	#NULL!	0	#NULL!	0	0	0	0
2	1	1	0	0	1	#NULL!	0	0	0				1	74	1	1	0	0	0	1	0	0	0	0	0	0	0	0	1	0	0	1	0	0	#NULL!	0	0	#NULL!	#NULL!	0	0	#NULL!	#NULL!	0	#NULL!	0	0	0	0
2	1	1	0	1	1	#NULL!	0	0	0				1	54	1	0	1	0	1	0	0	0	0	0	0	0	0	99	2	1	0	0	0	0	#NULL!	1	0	#NULL!	#NULL!	0	0	#NULL!	#NULL!	0	#NULL!	0	0	0	0
2	1	1	0	1	0	#NULL!	1	0	1				2	40	1	0	0	0	1	0	0	0	0	0	0	0	0	0	3	0	1	0	0	0	#NULL!	1	0	#NULL!	#NULL!	0	0	#NULL!	#NULL!	0	#NULL!	0	0	0	0
2	1	1	0	1	1	#NULL!	0	1	1				1	79	0	1	0	0	1	0	0	0	0	0	0	0	0	99	1	1	0	0	0	0	#NULL!	1	0	#NULL!	#NULL!	0	0	#NULL!	#NULL!	0	#NULL!	0	0	0	0
2	1	1	0	1	1	#NULL!	0	0	0				1	61	1	0	0	0	1	0	0	0	0	1	0	0	0	0	3	0	1	0	0	0	#NULL!	1	1	#NULL!	#NULL!	0	0	#NULL!	#NULL!	0	#NULL!	0	0	0	0
2	1	1	0	1	0	#NULL!	0	0	0				1	57	0	1	0	0	1	0	0	0	0	0	0	0	0	0	2	0	0	1	0	0	#NULL!	1	0	#NULL!	#NULL!	0	0	#NULL!	#NULL!	0	#NULL!	0	0	0	0
2	1	1	0	1	1	#NULL!	1	0	1				2	73	0	1	0	0	1	0	0	0	1	0	0	0	0	0	2	0	0	1	0	0	#NULL!	0	0	#NULL!	#NULL!	0	0	#NULL!	#NULL!	0	#NULL!	1	0	0	0
2	1	1	0	1	1	#NULL!	0	0	0				2	80	0	1	0	0	1	0	0	0	0	0	0	0	0	99	2	0	1	0	0	0	#NULL!	1	0	#NULL!	#NULL!	0	0	#NULL!	#NULL!	0	#NULL!	0	0	0	0
2	1	1	0	0	1	#NULL!	0	0	0				2	73	0	0	0	0	0	0	0	0	0	0	0	0	0	0	2	0	1	0	0	0	#NULL!	1	1	#NULL!	#NULL!	0	0	#NULL!	#NULL!	0	#NULL!	0	0	0	0
2	1	1	0	0	1	#NULL!	1	0	1				1	57	0	0	0	0	0	0	0	0	0	0	0	0	0	0	0	0	1	0	0	0	#NULL!	1	0	#NULL!	#NULL!	0	0	#NULL!	#NULL!	0	#NULL!	0	0	0	0
2	1	1	0	1	1	#NULL!	1	0	1				1	71	0	1	1	0	1	0	0	0	0	0	0	0	0	0	2	1	0	0	0	0	#NULL!	1	0	#NULL!	#NULL!	0	0	#NULL!	#NULL!	0	#NULL!	0	0	0	0
2	1	1	0	1	1	#NULL!	1	0	1				1	66	0	1	0	0	1	0	0	0	0	0	0	0	0	99	3	0	0	1	0	0	#NULL!	0	0	#NULL!	#NULL!	0	0	#NULL!	#NULL!	0	#NULL!	0	0	0	0
2	1	1	0	1	0	#NULL!	1	0	1				1	42	0	1	1	0	1	0	0	0	0	0	0	0	0	0	2	0	1	0	0	0	#NULL!	1	0	#NULL!	#NULL!	0	0	#NULL!	#NULL!	0	#NULL!	0	0	0	0
2	1	1	0	1	1	#NULL!	1	0	1				1	70	0	1	0	0	1	0	0	0	0	0	0	0	0	0	2	1	0	0	0	0	#NULL!	0	0	#NULL!	#NULL!	0	0	#NULL!	#NULL!	0	#NULL!	0	0	0	0
2	1	1	0	1	1	#NULL!	0	0	0				2	77	1	1	0	0	1	1	0	0	0	0	0	0	0	0	1	0	1	0	0	0	#NULL!	0	0	#NULL!	#NULL!	0	0	#NULL!	#NULL!	0	#NULL!	0	0	0	0
2	1	1	0	1	0	#NULL!	0	0	0				1	48	0	0	0	0	1	0	0	0	0	0	0	0	0	0	3	0	1	0	0	0	#NULL!	1	0	#NULL!	#NULL!	0	0	#NULL!	#NULL!	0	#NULL!	0	0	0	0
2	1	1	0	1	1	#NULL!	1	0	1				1	64	0	1	0	0	1	0	0	0	0	0	0	0	0	99	1	0	1	0	0	0	#NULL!	1	1	#NULL!	#NULL!	0	0	#NULL!	#NULL!	0	#NULL!	0	0	0	0
2	1	1	0	0	1	#NULL!	0	1	1				1	52	0	1	1	0	0	0	0	0	0	0	0	0	0	99	1	0	1	0	0	0	#NULL!	1	0	#NULL!	#NULL!	0	0	#NULL!	#NULL!	0	#NULL!	0	0	0	0
2	1	1	0	0	1	#NULL!	0	1	1				1	70	0	0	1	0	0	0	1	0	0	0	0	0	0	0	2	0	0	1	0	0	#NULL!	0	0	#NULL!	#NULL!	0	0	#NULL!	#NULL!	0	#NULL!	0	0	0	0
2	1	1	0	1	0	#NULL!	0	0	0				1	55	0	0	0	0	1	0	0	0	0	0	0	0	0	99	2	0	1	0	0	0	#NULL!	0	1	#NULL!	#NULL!	0	0	#NULL!	#NULL!	0	#NULL!	0	0	0	0
2	1	1	0	1	0	#NULL!	0	0	0				1	66	0	0	0	0	1	1	0	0	0	0	0	0	0	0	2	0	1	0	0	0	#NULL!	0	0	#NULL!	#NULL!	0	0	#NULL!	#NULL!	0	#NULL!	0	0	0	0
2	1	1	0	1	1	#NULL!	0	0	0				1	72	1	1	0	1	1	0	0	0	0	0	0	0	0	0	2	1	0	0	0	0	#NULL!	1	0	#NULL!	#NULL!	0	0	#NULL!	#NULL!	0	#NULL!	0	0	0	0
2	1	1	0	1	0	#NULL!	1	0	1				1	40	1	1	1	0	1	0	0	0	0	0	0	0	0	0	2	0	1	0	0	0	#NULL!	1	1	#NULL!	#NULL!	0	0	#NULL!	#NULL!	0	#NULL!	0	0	0	0
2	1	1	0	1	1	#NULL!	0	0	0				2	51	0	0	0	0	1	0	0	0	0	0	0	0	0	0	1	0	1	0	0	0	#NULL!	1	0	#NULL!	#NULL!	0	0	#NULL!	#NULL!	0	#NULL!	0	0	0	0
2	1	1	0	1	1	#NULL!	1	0	1				1	53	0	0	1	0	1	0	0	0	0	0	0	0	0	1	3	0	1	0	1	0	#NULL!	1	1	#NULL!	#NULL!	0	0	#NULL!	#NULL!	0	#NULL!	0	1	1	0
2	1	1	0	1	1	#NULL!	1	0	1				2	84	0	0	0	0	1	0	0	0	0	0	0	0	0	99	2	0	1	0	1	0	#NULL!	1	0	#NULL!	#NULL!	0	0	#NULL!	#NULL!	0	#NULL!	0	0	0	0
2	1	1	0	1	0	#NULL!	0	0	0				1	69	1	1	0	0	1	0	0	0	0	0	0	1	0	0	2	0	1	0	0	1	#NULL!	1	0	#NULL!	#NULL!	0	0	#NULL!	#NULL!	0	#NULL!	0	1	1	0
2	1	1	0	1	0	#NULL!	0	1	1				1	81	1	1	0	0	1	0	0	0	0	0	0	1	0	0	2	1	0	0	0	0	#NULL!	0	0	#NULL!	#NULL!	0	0	#NULL!	#NULL!	0	#NULL!	0	0	0	0
2	1	1	0	1	1	#NULL!	0	0	0				1	74	1	1	0	0	1	1	0	0	0	0	0	0	0	0	1	0	0	1	0	1	#NULL!	0	0	#NULL!	#NULL!	0	0	#NULL!	#NULL!	0	#NULL!	0	0	0	0
2	1	1	0	1	1	#NULL!	0	0	0				2	76	0	1	0	0	1	0	0	0	0	0	0	0	0	0	2	0	1	0	0	0	#NULL!	1	1	#NULL!	#NULL!	0	0	#NULL!	#NULL!	0	#NULL!	0	0	0	0
2	1	1	0	1	1	#NULL!	0	1	1				1	48	1	1	1	0	1	0	0	0	0	0	0	0	0	0	1	1	0	0	0	0	#NULL!	0	0	#NULL!	#NULL!	0	0	#NULL!	#NULL!	0	#NULL!	0	0	0	0
2	1	1	0	1	1	#NULL!	0	1	1				2	66	1	1	0	0	1	1	0	0	0	0	0	0	0	0	2	0	0	1	0	0	#NULL!	1	0	#NULL!	#NULL!	0	0	#NULL!	#NULL!	0	#NULL!	0	0	0	0
2	1	1	0	1	1	#NULL!	0	1	1				2	61	0	1	0	0	1	0	0	0	0	0	0	0	0	0	2	1	0	0	0	0	#NULL!	1	0	#NULL!	#NULL!	0	0	#NULL!	#NULL!	0	#NULL!	0	0	0	0
2	1	1	0	1	1	#NULL!	1	0	1				1	77	1	1	1	0	1	0	0	0	0	0	0	0	0	0	2	0	0	1	0	1	#NULL!	1	0	#NULL!	#NULL!	0	0	#NULL!	#NULL!	0	#NULL!	0	0	0	0
2	1	1	0	1	1	#NULL!	0	1	1				2	80	0	1	0	0	1	0	0	0	0	0	0	0	0	0	1	0	1	0	0	0	#NULL!	1	0	#NULL!	#NULL!	0	0	#NULL!	#NULL!	0	#NULL!	0	0	0	0
2	1	1	0	1	1	#NULL!	0	1	1				1	76	0	1	0	0	1	0	0	0	0	0	0	0	0	0	2	1	0	0	0	0	#NULL!	1	0	#NULL!	#NULL!	0	0	#NULL!	#NULL!	0	#NULL!	0	0	0	0
2	1	1	0	1	1	#NULL!	1	0	1				1	61	1	1	1	0	1	1	0	1	0	0	0	0	0	0	1	0	0	1	0	0	#NULL!	1	0	#NULL!	#NULL!	0	0	#NULL!	#NULL!	0	#NULL!	0	0	0	0
2	1	1	0	1	0	#NULL!	0	0	0				1	58	0	1	0	0	1	0	0	0	0	0	0	0	0	99	1	1	0	0	0	0	#NULL!	0	0	#NULL!	#NULL!	0	0	#NULL!	#NULL!	0	#NULL!	0	0	0	0
2	1	1	0	1	1	#NULL!	0	0	0				2	71	0	1	0	0	1	0	0	0	0	0	0	0	0	0	1	1	0	0	0	0	#NULL!	0	0	#NULL!	#NULL!	0	0	#NULL!	#NULL!	0	#NULL!	0	0	0	0
2	1	1	0	1	1	#NULL!	0	0	0				1	57	0	0	0	0	1	0	0	0	0	0	0	0	0	0	3	0	0	1	0	1	#NULL!	0	0	#NULL!	#NULL!	0	0	#NULL!	#NULL!	0	#NULL!	0	0	0	0
2	1	1	0	1	0	#NULL!	0	0	0				1	51	0	0	1	0	1	0	0	0	0	0	0	0	0	0	1	0	0	1	0	0	#NULL!	0	0	#NULL!	#NULL!	0	0	#NULL!	#NULL!	0	#NULL!	0	0	0	0
2	1	1	0	1	0	#NULL!	0	0	0				1	65	0	1	0	0	1	1	0	0	0	0	0	0	0	0	3	0	0	1	0	0	#NULL!	0	1	#NULL!	#NULL!	0	0	#NULL!	#NULL!	0	#NULL!	0	0	0	0
2	1	1	0	1	1	#NULL!	0	0	0				2	68	1	1	0	0	1	0	0	0	0	0	0	0	0	0	2	0	0	1	0	0	#NULL!	0	0	#NULL!	#NULL!	0	0	#NULL!	#NULL!	0	#NULL!	0	0	0	0
2	1	1	0	1	0	#NULL!	0	1	1				1	44	1	0	0	0	1	0	0	0	0	0	1	0	0	0	3	0	1	1	0	1	#NULL!	0	0	#NULL!	#NULL!	0	0	#NULL!	#NULL!	0	#NULL!	0	0	0	0
2	1	1	0	1	1	#NULL!	1	0	1				2	63	0	1	0	0	1	0	0	0	0	0	0	1	0	0	1	0	0	1	0	0	#NULL!	0	0	#NULL!	#NULL!	0	0	#NULL!	#NULL!	0	#NULL!	0	0	0	0
2	1	1	0	1	1	#NULL!	1	0	1				2	60	1	1	0	0	1	0	0	0	0	0	0	0	0	0	2	0	0	1	0	0	#NULL!	0	0	#NULL!	#NULL!	0	0	#NULL!	#NULL!	0	#NULL!	0	0	0	0
2	1	1	0	1	1	#NULL!	0	1	1				1	53	1	1	0	0	1	1	0	0	0	0	0	0	0	0	2	0	0	1	0	0	#NULL!	0	0	#NULL!	#NULL!	0	0	#NULL!	#NULL!	0	#NULL!	0	0	0	0
2	1	1	0	0	0	#NULL!	0	0	0				1	84	0	1	0	0	0	0	0	0	0	0	0	0	0	0	2	0	0	1	0	0	#NULL!	0	0	#NULL!	#NULL!	0	0	#NULL!	#NULL!	0	#NULL!	0	0	0	0
2	1	1	0	1	1	#NULL!	0	1	1				1	68	0	1	0	0	1	0	0	0	1	0	0	1	0	0	1	0	1	0	0	0	#NULL!	0	0	#NULL!	#NULL!	0	0	#NULL!	#NULL!	0	#NULL!	0	0	0	0
2	1	1	0	1	1	#NULL!	1	0	1				2	73	0	0	0	0	1	0	0	0	0	0	0	0	0	0	2	1	0	0	0	0	#NULL!	1	0	#NULL!	#NULL!	0	0	#NULL!	#NULL!	0	#NULL!	0	0	0	1
2	1	1	0	1	1	#NULL!	0	1	1				1	51	0	1	1	0	1	0	0	0	0	0	0	0	0	0	2	1	0	0	0	0	#NULL!	1	0	#NULL!	#NULL!	0	0	#NULL!	#NULL!	0	#NULL!	0	0	0	0
2	1	1	0	1	1	#NULL!	0	1	1				1	72	0	0	0	0	1	0	0	0	0	0	0	0	0	0	2	1	0	0	0	0	#NULL!	1	0	#NULL!	#NULL!	0	0	#NULL!	#NULL!	0	#NULL!	0	0	0	0
2	1	1	0	0	1	#NULL!	0	1	1				2	84	0	0	0	0	0	0	0	0	0	0	0	0	0	0	2	1	0	0	0	0	#NULL!	1	0	#NULL!	#NULL!	0	0	#NULL!	#NULL!	0	#NULL!	0	0	0	0
2	1	1	0	1	1	#NULL!	0	1	1				1	51	0	1	0	0	1	0	0	0	0	0	0	0	1	0	2	1	0	0	0	0	#NULL!	1	0	#NULL!	#NULL!	0	0	#NULL!	#NULL!	0	#NULL!	0	0	0	0
2	1	1	0	1	1	#NULL!	0	1	1				1	41	0	0	1	0	1	1	0	0	0	0	0	0	0	0	1	1	0	0	0	0	#NULL!	1	0	#NULL!	#NULL!	0	0	#NULL!	#NULL!	0	#NULL!	0	0	0	0
2	1	1	0	1	0	#NULL!	0	0	0				1	67	1	1	0	0	1	1	0	0	0	0	0	0	0	0	2	1	0	0	0	0	#NULL!	1	0	#NULL!	#NULL!	0	0	#NULL!	#NULL!	0	#NULL!	0	0	0	0
2	1	1	0	1	1	#NULL!	1	0	1				2	65	1	1	0	0	1	0	0	0	0	0	0	0	0	0	2	0	1	0	0	0	#NULL!	1	0	#NULL!	#NULL!	0	0	#NULL!	#NULL!	0	#NULL!	0	0	0	0
2	1	1	0	1	1	#NULL!	1	0	1				2	76	0	1	0	0	1	0	0	0	0	0	0	0	0	0	2	0	1	0	0	0	#NULL!	1	0	#NULL!	#NULL!	0	0	#NULL!	#NULL!	0	#NULL!	0	0	0	0
2	1	1	0	1	1	#NULL!	0	0	0				2	70	0	1	0	0	1	0	0	0	0	0	0	0	0	0	3	0	1	0	0	1	#NULL!	1	0	#NULL!	#NULL!	0	0	#NULL!	#NULL!	0	#NULL!	0	0	0	0
2	1	1	0	1	1	#NULL!	0	1	1				1	55	0	0	0	0	1	0	0	0	0	0	0	1	0	0	2	0	1	0	0	0	#NULL!	1	1	#NULL!	#NULL!	0	0	#NULL!	#NULL!	0	#NULL!	0	0	0	0
2	1	1	0	1	0	#NULL!	0	0	0				1	56	0	0	1	0	1	0	0	0	0	0	0	1	0	0	3	0	1	0	0	0	#NULL!	1	0	#NULL!	#NULL!	0	0	#NULL!	#NULL!	0	#NULL!	0	0	0	0
2	1	1	0	0	1	#NULL!	1	0	1				2	83	0	0	0	0	0	1	0	0	0	0	0	0	1	0	2	0	1	0	0	0	#NULL!	1	1	#NULL!	#NULL!	0	0	#NULL!	#NULL!	0	#NULL!	0	0	0	0
2	1	1	0	1	1	#NULL!	0	1	1				1	58	1	1	1	0	1	0	0	0	0	0	0	0	0	0	1	0	1	0	0	0	#NULL!	1	0	#NULL!	#NULL!	0	0	#NULL!	#NULL!	0	#NULL!	0	0	0	0
2	1	1	0	1	0	#NULL!	0	0	0				1	49	0	0	1	0	1	0	0	0	0	0	0	0	0	0	2	0	1	0	0	0	#NULL!	1	0	#NULL!	#NULL!	0	0	#NULL!	#NULL!	0	#NULL!	0	0	0	0
2	1	1	0	1	1	#NULL!	0	0	0				1	50	0	0	1	0	1	0	0	0	0	0	0	0	0	0	2	0	1	0	0	0	#NULL!	1	0	#NULL!	#NULL!	0	0	#NULL!	#NULL!	0	#NULL!	0	0	1	0
2	1	1	0	1	1	#NULL!	1	0	1				1	74	0	0	0	0	1	1	1	0	0	0	0	0	0	0	3	0	1	0	0	0	#NULL!	1	0	#NULL!	#NULL!	0	0	#NULL!	#NULL!	0	#NULL!	0	0	0	0
2	1	1	0	1	0	#NULL!	1	0	1				1	47	0	0	1	0	1	1	0	1	0	0	1	0	0	0	2	0	1	0	0	0	#NULL!	1	0	#NULL!	#NULL!	0	0	#NULL!	#NULL!	0	#NULL!	0	0	0	0
2	1	1	0	0	0	#NULL!	0	0	0				1	54	0	1	0	0	1	0	0	0	1	0	0	0	0	99	1	0	1	0	0	0	#NULL!	1	0	#NULL!	#NULL!	0	0	#NULL!	#NULL!	0	#NULL!	0	0	0	0
2	1	1	0	1	1	#NULL!	0	0	0				2	80	1	1	0	0	1	0	0	0	0	0	0	0	0	0	3	0	1	0	0	0	#NULL!	1	0	#NULL!	#NULL!	0	0	#NULL!	#NULL!	0	#NULL!	0	0	0	0
2	1	1	0	1	1	#NULL!	0	0	0				1	72	0	0	0	0	1	0	1	0	0	0	0	0	0	0	3	0	1	0	0	1	#NULL!	1	0	#NULL!	#NULL!	0	0	#NULL!	#NULL!	0	#NULL!	0	0	0	0
2	1	1	0	1	0	#NULL!	0	1	1				1	73	0	1	0	0	1	0	0	0	0	0	0	0	0	0	1	0	1	0	0	0	#NULL!	1	0	#NULL!	#NULL!	0	0	#NULL!	#NULL!	0	#NULL!	0	0	0	0
2	1	1	0	1	1	#NULL!	1	0	1				2	74	1	0	0	0	1	0	0	0	0	0	0	0	0	0	2	1	0	0	0	0	#NULL!	1	0	#NULL!	#NULL!	0	0	#NULL!	#NULL!	0	#NULL!	0	0	0	0
2	1	1	0	1	0	#NULL!	0	0	0				1	63	1	1	0	0	1	0	0	0	0	0	0	0	0	0	2	1	0	0	0	0	#NULL!	1	0	#NULL!	#NULL!	0	0	#NULL!	#NULL!	0	#NULL!	0	0	0	0
2	1	1	0	1	0	#NULL!	0	0	0				1	71	0	1	0	0	1	0	0	0	0	0	0	0	1	0	2	1	0	0	0	0	#NULL!	1	0	#NULL!	#NULL!	0	0	#NULL!	#NULL!	0	#NULL!	0	0	0	1
2	1	1	0	1	1	#NULL!	1	0	1				1	52	0	1	1	0	1	0	0	0	0	0	0	0	1	0	2	1	0	0	0	0	#NULL!	1	0	#NULL!	#NULL!	0	0	#NULL!	#NULL!	0	#NULL!	0	0	0	0
2	1	1	0	1	1	#NULL!	1	0	1				1	53	1	1	0	0	1	0	0	0	0	0	0	0	0	0	2	1	0	0	0	0	#NULL!	1	0	#NULL!	#NULL!	0	0	#NULL!	#NULL!	0	#NULL!	0	0	0	0
2	1	1	0	1	1	#NULL!	0	1	1				2	79	1	1	0	0	1	0	0	0	0	0	0	0	0	99	1	1	0	0	0	0	#NULL!	1	0	#NULL!	#NULL!	0	0	#NULL!	#NULL!	0	#NULL!	0	0	0	0
2	1	1	0	1	1	#NULL!	1	0	1				2	63	0	0	0	0	1	0	0	0	0	0	0	0	0	0	1	0	0	1	0	0	#NULL!	1	0	#NULL!	#NULL!	0	0	#NULL!	#NULL!	0	#NULL!	0	0	0	0
2	1	1	0	1	1	#NULL!	0	0	0				1	52	0	1	1	0	1	1	0	0	0	0	0	0	0	0	2	0	0	1	0	1	#NULL!	1	0	#NULL!	#NULL!	0	0	#NULL!	#NULL!	0	#NULL!	0	1	1	1
2	1	1	0	1	1	#NULL!	1	0	1				2	74	0	1	0	0	1	1	0	0	0	0	0	0	0	0	1	0	0	1	0	0	#NULL!	1	0	#NULL!	#NULL!	0	0	#NULL!	#NULL!	0	#NULL!	0	0	0	1
2	1	1	0	1	1	#NULL!	1	0	1				2	74	0	0	0	0	1	1	0	1	0	0	0	0	0	99	1	0	0	1	0	1	#NULL!	1	0	#NULL!	#NULL!	0	0	#NULL!	#NULL!	0	#NULL!	0	0	0	0
2	1	1	0	1	1	#NULL!	1	0	1				1	43	0	0	1	0	1	1	0	0	0	0	0	0	0	0	1	0	0	0	0	0	#NULL!	1	0	#NULL!	#NULL!	0	0	#NULL!	#NULL!	0	#NULL!	0	0	1	0
2	1	1	0	1	1	#NULL!	0	0	0				1	50	0	0	1	0	1	0	0	0	0	0	0	0	0	99	3	0	1	0	0	0	#NULL!	1	0	#NULL!	#NULL!	0	0	#NULL!	#NULL!	0	#NULL!	0	0	0	0
2	1	1	0	1	0	#NULL!	1	0	1				2	72	0	1	0	0	1	0	0	0	0	0	0	0	0	0	2	0	1	0	0	0	#NULL!	1	0	#NULL!	#NULL!	0	0	#NULL!	#NULL!	0	#NULL!	0	0	0	0
2	1	1	0	1	1	#NULL!	0	1	1				2	69	1	1	0	0	1	0	0	0	0	0	0	0	0	0	2	0	1	0	0	0	#NULL!	1	0	#NULL!	#NULL!	0	0	#NULL!	#NULL!	0	#NULL!	0	0	0	0
2	1	1	0	1	0	#NULL!	0	0	0				2	68	1	1	0	0	1	0	0	0	0	0	0	0	0	0	2	1	0	0	0	0	#NULL!	1	0	#NULL!	#NULL!	0	0	#NULL!	#NULL!	0	#NULL!	0	0	0	0
2	1	1	0	1	1	#NULL!	1	0	1				1	41	1	0	1	0	1	0	0	0	0	0	0	0	0	0	1	0	0	1	0	1	#NULL!	1	0	#NULL!	#NULL!	0	0	#NULL!	#NULL!	0	#NULL!	0	0	0	0
[truncated: 18 more columns]
